# Supplementary material for: Genome-Wide Identification, Characterization, and Transcriptional Profile of the HECT E3 Ubiquitin Ligase Gene Family in the Hard-Shelled Mussel Mytilus coruscus Gould
Source: Genes (Basel). 2024 Aug 16;15(8):1085. doi: 10.3390/genes15081085 (PMC11353290; doi:10.3390/genes15081085)
Supplement: Supplementary file 1 [file genes-15-01085-s001.zip]

Archive with 7 entries (6 files):
- Supplementary Information/Table S1.docx
- Supplementary Information/Table S2.xlsx
- Supplementary Information/Table S3.docx
- Supplementary Information/Table S4.xls
- Supplementary Information/~$Table S2.xlsx
- Supplementary Information/~$ble S1.docx
- Supplementary Information/
