# Supplementary material for: Genome-Wide Identification, Characterization, and Transcriptional Profile of the HECT E3 Ubiquitin Ligase Gene Family in the Hard-Shelled Mussel Mytilus coruscus Gould
Source: Genes (Basel). 2024 Aug 16;15(8):1085. doi: 10.3390/genes15081085 (PMC11353290; doi:10.3390/genes15081085)
Supplement: Supplementary file 1 [file genes-15-01085-s001.zip › Supplementary Information/Table S2.xlsx]

## Sheet: Sheet1
Table S2. A total of 148 HECT sequences in 10 species
>Maker00024065	>Mco_NEDD4	MQQRRQPLEQLKPQMKPQRRPASGSSLPEGWEERMDGNGRTVYINKMNRT TQWEIPTQPAVRPTTEETGDARRRANRMYRRHVSVEDTISLNDTSPAASP SAPERPPLPARRPTERHSHRTASNSRDSSPANTDEEPLPPGWGMGTAPNG KVFYIDHNNKTTSWEDPRRNNRSGSMRLHSVSDSPGVMQRPSSNEDLLQN LGPLPAVPYSRDYKRKHDYFRSKLRKPQNIPNKVDIKVTRERIFEDSYRV ISSIKRIDFLKARDNYTLQINPLSGLFNEDHLRYFEFIGKVAGMAVYHGK LLDGFFIRPFYKMMLGKPMLLPDMESVDSEYYNSLCWIKDNDPIDLDLRF SVEEDYFGEVTERELKPDGANIVVSDKNKLEYIHLVILWRFE…
>Maker00026964	>Mco_EDD1	MTSIHCIVHPLPGTDDQLNDRLREVAEKVSHHGFVSAPAFRAIRNLVVTQ CVVGPTCIALLLEDGRVCRIPFSIVTDKLDLNKSDTKTRWGSTVTGAAAT TRSTSGSSGAQQAFSRQMQRSAHVGRGRRSGVIVGTRPMVPASVVPEELI SQCQVVLQGKSRNLIIRELQRTNLDVNLAVNNLLSRDDEGEDNDDDSQES YMPDDLMSLLDSGMHSDHPGVIIDADAMYNEDVFGYYSTLRSRGSGTRSR LELVCVGTNGNLYSWKWNEPEPYRHPENPNIRHPKVVQLGLQHEKIIGMG VMPFGQRKKMVERTRTKKKKSKDTSSFSTFSSSDVMTGSLVCLRSSPMYH IGALAFTSVDGVPKVGQLLESAWSLNDSCRFKILKNIVSELK…
>Maker00035072	>Mco_UPL3	MALSQLHSLIRHAQQRGSHVTEEPADDDFVGGFRHFRQAGSSRSRDKLKP VYTVHVICLDGPQYTEIYNSSDTSDEDHIADGSNINNPEQNVVLPNLHRS QRQQRPSHMRTLAVIANATADLMEQSSDEELPDPRLHDPSLNETIDVTER LNPSSTPGSATSMIEDDEAGQDILNETQMIEDDEAGQDNLNETVMIEDDE AGQDILNETQIISSVGNQLLEDLDLQTVVFEGEIGEDLGGLTRDMFSSFW KKACQEFFRGEDSVVPSLPIHRRREAADIFAAIGRVLCHMIGLCGILPPN LCRSLLLSTISDSEIIDQELLLQDFLLHVSFPERTLVKRLLSSSHWSERD KDMISSMFQTYGMHSYPSVENLKNQILDMANSELLDKPNHLC…
>Maker00002539	>Mco_HERC4	LSLLLFLFCFRKEYLDLYISYIFNESIEKQYTAFSDGFLKVCDSKVLELF HPLELQSMVIGNENYDFHILEKNTEYKGEYHRYHPTIKIFWDVFHDLSIE QKKKFLCMFHPLDILGCLPLPNKQIEC
>Maker00017428	>Mco_HERC1	MNEDCESISSNYGLEGLYERLQSNKEISILPMQPVSLKGPSLPDFEHDMV SPDEQEHLINAFLGCQRNLARVVCNSSRFFQHLQKRLIVLQRIYHAVYCK QHHRQYNQGVENQNINDKKSVCQSTNLNFHFPQGSDALMELGIKTGLTLL FSLLKQNWFLAGQTGQLSFSNEILQTAVSIVSSFPPLSLANEAKLTPLGI ESLNQVNSFLHAVASSQAGADPVGQKLAAELMISLAAQRGSLCYALEWIN MAMHSAVTIGTESGSSRGRISWTYFTNTVKQMIRSVGGAEMTGGAFTRNP PLDGDNLVSLYFAAVVLLEELYNLAADYASNYCVGPDENSNSSVSNSNTG VSGGCDVYVWGSNTSDQLAEGSLEKILTPKQASSFGECQQVE…
>Maker00023631	>Mco_AREL1	SRVSYLQTETNERYVPTTQIIHNADSKQLTMHIKMENEGCYQAAVSYGDV KLRNGDFNILVISDEDLEVVNKTTSKKSHNLWYEARLLSDTADSAEKAKR VYVYISPKFSFIGYNKRYDAPVMKIYGCSQLPVMLATKDRNIIAATFTNF LLRNIGGSETFQDKRIFFLQEVKKSTKRGNVTLKIDRANLLQSSYKASKS LYASDWFKTFNIEFVNELGLDWGGLRREWIQVLSTELFDPDKSGLFTRFT DNSQGLIHPRPNAGVKIKLYELAGKLVGKCLLDSSIGSTSQLFIKANFSR SFLAQIIGLQVNYKYFETDDPDLYKTKIKFIEDNSIEDMDLTFSEDEYVD GQHVKTVDLVQNGSKMNVTDDNKIYYLNCLAQYKLVAGVKEE…
>Maker00027142	>Mco_UBE3A	MSNNEKTEDQSGTKAASIVPASLSESRPQTGDGMKRAAAKQQIEKFYYQL TDGCGRENCENAHCASSPTFILRDQERNILALKAVELFKNKAHLCEVQPS KVARAAEPAHASSSSQGASPCEPSTSACTTPVKPVVSFMKPSSSSSSLSE KSPSMASVQYLTEEKIKELVDECEGSKSWSKFIRLIGSTFNNPESLSISF LMQPEGSGQTKHSKDTKSKKFDEDKDVDEKEDFIDIQSKHKSNQTAIEQL NLSEDDVSVDIASVRRAFDALMSIPDLPFIPALTNALTYLAKGVHIDLKF SPLILKQNPQLLNVFVIVMELPCLSSPEFIERAFPDFCKALCKLPLSGQC KLAKVWAKFGADWVRERVQSLHQLITVRIVNNEGRWGRGYHI…
>Maker00030301	>Mco_HACE1	MANLAEKDNESQSVEKPKTTNTTTSSNASPQQQQAANQYSDVHCSKDKQV SEWVVKHMSLEDQDVIGATLPRICGVVQAFYITCSCHTQSEVRHFISHIL VIPNQTLCIYRNTTVIFDHFHFLLECPELMSQFIHIIKLQPFIKRRVWFY QNISDDENPSEVLHIPATDQDILIINRGRVKCFVKNRILNIVMLIIKQKR IFDSSCERVLKENPDKLKKGLALKFDGEEGMGQGVVREWFDVLSKEILNP DYALFTQSADGIPVNYTDVASIDPDYAKNLQWILDHDIDNLGLDLTFSVE TDVFGVMQEVELKPGGSHITVTEENKWFWEIVEDFSQENRVLLLQFTTGS SRVPFGGFAKFVGGGGPQHFTIAIVPYKEHTLPTASTCINML…
>Maker00031130	>Mco_SMURF2	MASNGSRRHGTSTMKIRLTVLCAKNLAKKDFFRLPDPFAKISVDGSGQCH STDTSKNTLDPKWNQHYDLYIGSKDSVTISVWNHKKIHKKPGAGFLGCVR IMSNAIQQLKDTGFQRLDLQRNNSDDNDNVRGQIVISLISRDRGGSGSGP VNTDASGIPPSIPSDPNELPDGPASECMRNSIMVNTSQPSQSSSNRLSNN NNSSSSNNNEEPPLPRRRSTRHRNYLNRSQLHNAVALPDGYEQRTTQQGQ VYFLHTRTGVSTWHDPRVPRDLSNDEIREEDLGRLPSGWEVRHTGNGRVY FVDHNSRTTQFTDPRLSANIRLLQHRGQSEWLYLLSHEMLNPYYGLFQYA RDDIYTLQINPDSGVNPVSYTLQINPDSGVNPVSYTLQINPD…
>Maker00034862	>Mco_UPL1	EEESIPKLSLPKKSVNIDEQHEKEQTDEKEQDENDLTHSVGTDIIAVAML SSGVADFDGGDSLDSIPDFFEHVAFLEPENIDVPGDFNLPVEEPVTLNEA LTQNQDGPMVLDEFRIDCKVILEMDDRELSKFIPRYGDRVLVRRFLRKQN SPNTRNPKRKSKGVEEESIPKLSLPKKSVKIDEHEKEQTDEKEQDVNDLT HSVGTDIIAEAMLSSGVADFDGGDSLDSIPDFFEHVAFLEPENIDVPGDF NLPVEEPVTLNEALTQNQDGPMVLDEFRVSMDNMKSIIDKIAHKELTQKP KYAMDNMAITCRETFMGTFLSVDKLLEIYVSLEPTPRKFLKLLKASPITN AENASLRFFQQYVRGQNAVSLRKLLRFLTGSETITVPKIDIS…
>Maker00035590	>Mco_HUWE1	MKIDRAKLKKSTTEVPVDCRALIEKLKVATEENLKSELLQLKTWTFGKCE LYHWSDVLDRFDEVLEKTCKKEDGKWTLSCDQTGKEEMKSLLLHVLHFTS LLIEHSFSRHLYNSMEHLTTLLTSCDMTVVLAVLNLLYVFSKRSNFITRL ANDKKQALIIRLTHLAESWGGKENGFGLAECCKNSQVSEFPSSATTLHFE FYMENKEDKAGKKNQASVITSIHMENLDKSKKMPSEIMEEIMSSFKIPEN KQTLLYTHIRLACLFSKYEARLQCVQARLQALAILVYSNAVQENMNSMLY PGLVEELVDIVEVNDSNLVDIKAASLRTLTSIIHIERNPKLTNIIDVTGA SSYHGFLPVLVRSCIQHMTEKDLKPFPQQYATALFSFLYHLA…
>Maker00001812	>Mco_UPL2	MDSNSEEEESSRSLYNFLQGREVDVNKLKVQKIDCKVILEMDDRELSKFI PRYGDRVLVRSFLRKQNSPNTRNPKRKSKGGIVSSLKQTLKAMRKSEDTS NRYTGNQNALKGTRQVKLVLMKTDKTGQFTKIWTQKGSGPRKLPINKSAK KDEIIKLGKQIYFGKDGISKLGSVADFNFEIKNFEGEVVDDTLSVVDLYT ATGLTLLTFYILLTPVEEESLPKLSLPNKSVKIDEQHEKEQTDEKEQDEN DLTHSVGTDIIAEAMLSSGVADFDGGDSLDSIPDFLEHVAFLEPENIGVP GDFSLPVEEPATLNEALTQNQDGPMVLDDFRVSHPSPMMTETQKIRVHRS DLLNDMITIFKQQDIIQRNLMFEYVNEIGSDLDGVSRDVYSS…
>Maker00001502	>Mco_UBE3C	MMDIVFFVDSMSTPDVLNLLLVLKQLLPCVAVHSKFGSNEDSDSEEEEME TDSNINFKSQHEDIVAFLNSQKFVHAVVRCLSQNRKLDDQDVSCVCVICY SLMSQFNLSIHKQRLLYSLAFNREFMVKLWYTCVSMSNVSVTRTETTLLQ TLSRGLQMSEEDINRIVPMLSVFCAMFSHSLYTLHDADFYGETFNEKNNS MPFSLDELVPMILMLRDSCLGIVELAHPDAKPMITDDYKEALRITGVRDV TKQSRDEETRRWAYLFKVIATLVRQIYIRDARRSFCPRHMWLSDRVHIQA DKCFLLVVLFIDLLTLFLDDDGPPLSNTDVKNLVILTELPFVVSFAERVK AIYENMLVEIPFASFFLSKILSRHGGDLDIHHLASLDPEMYK…
>Maker00005002	>Mco_HECTD1	MEIQDEEAHNIVLDQSPSTRPHNLIENENFIIVELGPPMNLESPVNKAEP EIESQEEIIMPPDADNNILEIFEDSEMQILLGTDKHICKPVFKVDPELHL SKWEQEASVLYWITKRKPKPSAAAGSAQQLISSINLPVLQSALTSYFETN PVYNSSPLNLPSVPSTTELQPTDAMFTETEISTELVDTRVVVAEESDLAD QIIHLSDPPATPSPLKCPTSSVPRPSLPDFVLPSPDDDEENLMPQLLGLS PILSQPEPPVEKLSSVQDDPHSLQSAFRELITAVNKGNKYLETMNKQLVK NHDMLEKVEIAIRRSNIGKPRSPDSTYNQLESKSESYQILSECDVPRNND PASCTIDHVLQLLQRLYAIGMEQSMKQTIDEVGGLVNLPTGE…
>Maker00005191	>Mco_HECDT2	MATTQNNGEQIRLIECPICDHKAKQQVNSPPRTICPKCGNFYVDSGEGPP QPRRLVRERQERKNIPENEPQEIQKATLKATINSLLKDKRLKSVPVRKLI KRLHSFISIRLFPPRPQDLPPMQKCSWWVPSATKVMALINIKVRSEILQI AEKQHDLKKKLKVTFVGEPGLDMGGLTKEWFLLLLRQIFHSDYGKKIKLM GLAVYNSIILDIRFPACCYKKLLSPAVVPYNNPRAVVGVTPLTVNDLKTV QPEVASGLKDLLLYDGDVEDDFGLTFQVTFVELYSSEFGSVKTVELKPGG VDISVTKANREEYVQLYVDWVLNRSIYPQFQAFYHGFHSVCASNALIVST V
>Maker00005211	>Mco_TRIP12	MADQPEFQSGGSHRRRHHSGADSKVEVGQTNNISQSVLIKKKKSKKRFAP SSQEGPTTSKQSKLSGTGLKPSKKEKLRIKKEKIRKKKNKKAKLQAVAVN AETIDTKQTEKKDSETNKYTISKNLRSNLEAEVVPGIPYYPERSRSVSGT RSRDRKSSFNSLEDIKLKVVGKSVDTSQGTQDIQVDIAHTSVQNPQSTHP SKKSRSDKKKRKSKERHSSSTSSKSLSPELDSLRRTRRSKTGSCASSSGR RSASSSKRPAGSSSLLNTAGGSESGTSRGGAKPQNSSSLMSGQEDNTDNG GGRPREEGGSQPSLAASNAAGATAMTSESETEEGDMGRLQALLEARGLSS TLFNTLGPRMHQILHRTMGGGAMSKAQQLLQGLQATGNEDQQ…
>Maker00007292	>Mco_HECW1	MAEYNRNGTLKHMIHKTRRDSKNFYRYQHNRDLVAFVNLFSNSSKEMPPN WEMKFERGGKVASQARHVHEPDIPTTYNEKVVSFLRQPNAGDILKEKYPT YASTSKLRDKVNKIQSGGTEALERMCIDLDLILLLRYSKSPSTCSTEERF LSKVTQVLKTTRNQRLWTRPIQIKNAKHRTCYHDGKRMLNTEFAIMMVKE CNKDINKIKLMVIRDHVLEDAFNKIMSTPKKDLMKNKLYITFVGEEGLDY GGPAREFFFLLSRELFNPYYGLFEYSANDTYTVQVSPMSTIVENHHEWFR FAGRVLGLAVVHQYLLDAFFTRPFYKALLRIQWSLGDVETLDAEFHQILL WIKENDITELDMDLTFSVNEEDFGQVTERELKPNGKSLSVTE…
>Maker00007303	>Mco_HECW2	MPKKGEHLFCQTFTLDTLPADVIEFEIKDKFAKSRPTISRFLGKASLPVQ KVLNKSVPGACEFDLDLTRRNPSDSVSGSLRFMAEAEMDHGEHFTFPTVR QKAPNKRQVSLPEESFSFKKSPQIQRHNTDPESVTNGNCDTNVDNDQEDS GISLPHERIPDDVDIELAENEAEILSCSPPNLASVPSIVCGYNSHIDSQS LRSDEIGTAPNSDNSGGMEIGPSLGNNGALNGLTFIHAFDSSSGNSSAER IETSESVLDREDIMSTASSCDVEVQLTLMGVEGANDETAPGPPPVLPPRT YKAPPLPPRSRNSDAPPLPPRTPERTLEKPPFPKSSVSPVAISEGHSLEL PPPPLPPRTYSPISLTSNSDELCLPALAEAAVEEETKDSFDS…
>Maker00008133	>Mco_UBE3B	MYEQGRLFKLEDYVKISEFLNCFVFRVIWNNLIDTTTALTSDVFGSTRGL LMILYERDCRRSYTPPNHWLIRDVKPSVFMAELEKGKKPAVFLMQRLPHI IPFSERVKLFRRHVNKEKEAMGFTESACTSPQSTLISVHRSRIVEGLDEA GIDQDGVFKEFLEETISRVFDPSLNLFKVTSEQKLYPSSTSYIQENHLSL FEFVGKMLGKAVYEGIVVEVPFAPFFLTQMLGHQQSATYSSLDELPSLDP ELAKNLSYVKHYEGDVDDLGLTFSLDEDIMGRVETHELVPGGKAIPVTNE NKIRYVHLMAHFRMYKQIKDQTLAFIRGFKAVINSDWLLILSAPELQKLI SGDNAELDIQDLRRNTQYYGGYHNNHKVINWMWDILGKDFNR…
>Maker00011666	>Mco_HECTD3	MHSKDHKQTGAQGSSVENLSGSRRRLARIRCILECIQCLKERKKFPACIC FVPSEVEYKCQSKTTLRVYPEPLKNSRKIKDLHCTTESRVVASGEEYCNS QGKWLRIKRFRVTSNDEEKFDNEAWIQQFSSKSSNEEAPVLVPVDKALKR TNPISNWEEVVEQHFAIQLPKKKLDIMAADEEAVDKLRQVPANWSIECEE ALVRLMSQHIPPENDHLGSIKNYVEAVDVSSCCDESTGSSPLTDGDPDTY WESDGSAGRHWIELKMKKGAVISELKVTLDGSDDNYLPRKLVVEGGEPNN FTVLNTVNITWEISDVEDIPLLENSTEHYPYIMIRIKECKSGGIDTRIRE IKITASEGRYMGFDMDVFKKDNLVRFPKLESYTSEQLYRRSI…
>Maker00013008	>Mco_WWP1	WEERSDGHGRKYYVDHNTRTTTWERPQPLPPGHIRRIMFLILKIIFLCLQ KRGLILMEEYILLTIKIEQHSGKIREPKGKFIKSLESRSYYYLWFINSLF SPKGAYGVPIQYERSFRWKLGQFRYLCQSNALPGHVKITVSRENLFEDSF AQIMRLQPFDLRRRLYIIFKGEEGLDYGGVAREWFFHLSHDVLNPMYCLF EYASHNNYCLQINPASSINPDHLIYFRFIGRFIAMALYHGKFIDSGFTLP FYKRMLNKKIMLKDVETVDSEFYNSLTWIKDNDIEECGLEMYFCADFEIL GKIDQHELKEGGADIKVTEENKEEYINLMTQWRFARGVEEQTKAFLEGFS EVVPLQWLQYFDERELEFVRDIDNEKRTRLLQFVTGTCRLPV…
>Maker00015302	>Mco_HERC2	MSHLDRLCQPYLPPSHSQKSLQLVTGFGDRQVVKIATHPDGRHYLALTSD GEVFSWGNGDGGRLGHGDSITREEPTLITALSGKQVSYISCGSTYSAAIT GSGELYTWGRGNYGRLGHGASDDVSEPNIVKALKGHRIVDIACGSGDAHS IAVSDTGTIDAKNIFFKSLGLFDLKCAVYTWGDGDYGKLGRGGSDGSKSP KIVEKLIGQEINKVYCGAQFSLAQTKSGALFSWGKGDNFRLGHGSEEHVR HPKQIESLSGKKVINIAIGSMHCVAITEDGELYGWGRNEHGQLGDASSNC RSVPTVLSGLDGKNIIGASCGPNQTFAWSSGGQCMISGRIPFVVDICKSA FEQLDELLSDVCEGMDGQSDWPPPQDKECIAVAGLNLLNLQL…
>Med01g026040.1	>Mgl_HECW2	MVRRDHVLEDAFNKIMSTPKKDLMKSKLYITFVGEEGLDYGGPAREFFFLLSRELFNPYYGLFEYSANDT YTVQVSPMSTIVENHHEWFRFAGRVLGLAVVHQYLLDAFFTRPFYKALLRIAHTCFNRVDLPPYTSFDML YEKLVTAVEETSTFGIE
>Med10g047610.1	>Mgl_HCTD4	MTSAFQDCFQWMSVTEETLFLHDGLIRVTDLVELPRDVNNTQGGDNEVITFDLKSPKELSDRLLAVCGTQ NNAYARLLEYRLNALRGYWCAQRQFVGAEQQDSDSSSSEETINILKKQGLLKEPEQASFSTRISVLLVLP LLQSQSRIDPKLCGVTAQLLLDCLRDCSPISLAKEPGDCLRGLENLLCSWLLEEKDKDAQVLITDIQQRT SSAAALVALASARLGHLKTFIHTIHLLQSLSDLQSLPVSDILVKLLETEGGQGPPPGLSGNKHVLCWALE DMLAGPEKEPKEKEKDKNKDAGRSVACDGKFLYTTNTQGKGVAKIGTGLRGTLRGYVYSRNFDVNVGRLA YGSGSLLCRPQSFDTEADINSLCQVLHSDTLQVIKTIPKPDDYS…
>Med14g022060.1	>Mgl_EDD1	MDLDLLAESESDSESSHSNQDNVSVQRSAVTAATAGSDAGTGPLSLAHFSEDSGDSPDSSNQEDDYESDE NQSEANDADDMNFIDEQLERWSHGQRTLQAPQTMQWAIRQRDTTSSRPTPSAATNTTSGGTSGLIYIDPS TLRRTTTVTTTSAQSHDNAVTMTTTASQLARGFGIIVRQIADLLTMLQDYHALAPGLPRTLDISDQEAID LHFFSEWNLRHTWEWLFDVMDSTEAQLRFGSALSNTSDQSNPVHPLHSNYVRTQRERNNQEESHPISQFL ERRRARFGTIASADGSVARRDFLNYALSLMRSHNDEHSDSLPSLDISAMRHVAYVFDALIYYMRSGTDSD TDVIRDGISVISCDHDENENEEDNDEITGNSLSGVENESMDGES…
>Med02g004290.1	>Mgl_HECTD3	MDKETFSGAGRIWSTTMTDGTPVELKVDGEGNPLPLDYDDRQEYCNKVRQIRMSEFDQQISAIRKGLLKT VPQAVFDLLTWQELEHRISGNPDITIEALKRSVHYDDIEEDCSTVKYMWQALEKFSTEDRSRFLRFVTGR KRLPAPIYVSSGKTDAIDCLPESSTCANMLYIPTYTSAKIAEQKLRYAVYNCTDIDLDLQDWGDSSDTE
>Med02g047560.1	>Mgl_UBE3C	MYSFEGNFRRAPVQSLRGASKKDDKELLIKRAQTERQKREDQRRRAESTVCIQSYYRGYSVRKKCAEQLR IEFDKESNLKKNSTDANFLLKLTSKLGYFCDVKKDGQRLIWLCQNIMKSKENIIAGVYSQKPQRSFLINR LLVLCLRYLVSIADTSQPIAVPMRMLETFTSQALYKNHSHLSVIWSHLIEKGYFEYMRTIFEAKVPSNLE KSTVPPTPQACSIFSVIMSPIVFATEAKNKVFSQFILKSLCKSFFCPAFSEQIEQFLLPAMAYNKFPFPL VELIQALLQQTSDTSKVKGQKCDDMADIPKTQWLLTAVVTFAERYLDTMSTPDVLNLLLVLKQLLPCVAV HSKFGSHEDSDSEEEEMETDSNINFKSQHEDIVAFLNSQKFVHA…
>Med02g086040.1	>Mgl_HUWE1	MEEEKGKSPDKSKRKSALDSPVTMKSDTKNQGTWLSMSLEAALGCRANVFQVHKTGKKHSSAASGTVTIH TQAAPMVCRHALDTLIALAKIFPSQFLPSTKAKEVGKCDTDEKKETDKVKPGASASPKKNEPETDLWDLL VKLDSISGSKKGKGMQRIHSIPLTEGDTQFHSYESSPLGALMCMLNHPVIKRSQLLTDRLLRLLGLVSNG LADSSGAQSQSSTTIAEMPQGGAQAQISTTALTGASTVTTSTATRATASMGTNTATDQIKEKEEESEKKD EEKLEEQSAILENQLQLAVKVLTSKSCSEEGLEDATNLLVQLSWANSSTREAVLGLLLDGARELGFTVCA HIRTLIEELQKLNVKSRYEDDEDSRDMDTTQSTSTKGFIADRYN…
>Med03g040630.1	>Mgl_HECTD1	MADFDPETLLEWLQMGQGDERDMQQIALEQLCMLLLMSDNVDRVFESCPPRTFLPALCRIFLDECAPDNV LEVTARAITYYLDVSAECTRRIVAVDGAIKALCNRLVIVEMSSRTSRDLSEQCIKVMERMCTRESGAVFD AGGLQCVLTFIREHGSQVHKDTLHSSMSVVSRLCGRMEPQDQSLETCVESLSTLLEHDDQFVADGALRCF ASLADRFTRKGVDPVPLAQHGLIDELLQRLQRAGETSHNVSLASTPGAKTPESKSSPSISTVISLLSTLC RGSPGITHDLLRSDLPDAIESGLKGDERCCLDTMRLVDLLLVLLFEGRKALPKTGVSSISSRISSLRRMD SSGERSHRQLIDCIRSKDTDALIDAVDNGFEVNFMDDVGQTLLN…
>Med03g101050.1	>Mgl_AREL1	MVVDCIARAISPTIRRANQIHNHIPQIPRTGIPRLSPGNNGKGWFWNWLVGSYISTQNCSVTWGWEEPQA VGNTMSFVIQLSQKNGKSYKINDVSNVNIEILHKGEKMSCTKNIVKDNASSVSVSFTVHKAGPYKIHVMV HGKHIKGSPFIKVFDAGSIDATKTGFTNYCSTIVCTIGQSYPLVIETRDCYDNPAMFKTDTKNYFKFKVY ESETNERYVPTTQIIHNADSKQLTMHIKMENEGCYQAAVSYGDVKLRNGDFNILVISDEDMEVVNKTTSK KSHNLWYEARLLSDTADSAEKAKRVYVYISPKQLTIKEYFLKIIGKKLHTWRVCPSTKFSFIGYNKRYDA PVMKIYGCSQLPVMLATKDRNIIAATFTNFLLRNIGGSETFQDK…
>Med04g016770.1	>Mgl_HERC1	MFYSGNPWEKVRMGDMQMCESSHELLAGDPQCAPATAVMVEANISLIRTLHRNEVWAAHICEKILQQLGK VKELISPPSKNQDNSKSDLDNKETGEKMESEDNVELTTEEETVDYNDDETIKVLCNEVWPSLAVIGGLDP GLRVGGRCIHTSTSKRGYIMGMSIEGATTVKVQWDDGDSTSSDVLISKLKAVEPILFDANHLDGFTAAHL GAIVKLLSLPSNQVGKPTKDVNTQTTTEKDSKNKEEEKAATDALMKKLDEDIARVIEQELEEGKEDHNAD KRKAPLVSLETLELEDCSIASTVSSPREESSVEEEREQESASYSNKLPAVSPPEVREPAEQTHPEEEPEI QPVLEPEDLSESCDSLEPEISEKKEFQASFVQVSALKALNDIIW…
>Med04g034120.1	>Mgl_NEDD4L	MGTAPNGKVFYIDHNNKTTSWEDPRRNNRSGGSMRLHSLSDSPGVMQRPSSNEDLLQNLGPLPPSWEERT HADGRVFYINHNNKTTQWEDPRLKKLGGPAVPYSRDYKRKHDYFRSKLRKPQNIPNKIDIKVTRERIFED SFRVISSIKRIDFLKARLWIEFEGEVGLDYGGVAREWFYLLSKEMFNPFYGLFENSATDNYTLQINPLSG LFNEEHLKYFEFIGKVAGMAVYHGKLLDGFFIRPFYKMMLGKTMLLPDMESVDSEYYNSLCWIKDNDPID LDLRFSVEEDYFGEVTERELKPDGANIVVTDQNKLEYIHLVILWRFESRIREQMGAFLKGFYALIPKDMI QIFDENELELLMCGLQDIDVNDWKSNTAYKGEYNPNHPVILHFW…
>Med04g108460.1	>Mgl_HECTD2	MLRQIAALNDHDHHFLVHWIRRLKSVPVRKLIKRLHSFISIRLFPPRPQDLPPMQKCSWWVPSATKVMAL INAANNLSSPPLVPFYEFYNPTLDHLDLMAEYYTWQNPSSCAGFSFCQYPFILSITAKRTILQRDSEQQM IIMARRSLVAKVQRRQLPDVGMLFLNLNIRRAYLVSDSLNEIAEKQHDLKKKLKVTFVGEPGLDMGGLTK EWFLLLLRQIFHSDYGMFTYDKKAGVHWFSSAQCETYQEFNLVGVLMGLAVYNSIILDIRFPACCYKKLL SPAVVPYNNPRAVVGVTPLTVNDLKTVQPEVASGLKDLLIYDGDVEDDFGLTFQVSQSEFGSVKTVELKP GGADISVTKANREEYVQLYVDWVLNRSIYPQFQAFYHGFHSVCA…
>Med05g030660.1	>Mgl_HERC4	MVNDVIKARIIDEFFTVTDEIESGLLDLKGRITILHPLPFPFCFRKEYLDLYISYIFNGSIEKQYTAFSD GFLKVCDSKVLELFHPLELQSMVIGNENYDFHILEKNTEYKGEYHRYHPTIKIFWDVFHDLSIEQKKKFL LFLTGSDRIPILGMETIKVIIQPTQGGERYLPVAHTCFNILDLPTYDDKQTLKDKLVLAIEHTQGFGIV
>Med05g088270.1	>Mgl_SMURF2	MASNGSRRHGTSTMKIRLTVLCAKNLAKKDFFRLPDPFAKISVDGSGQCHSTDTSKNTLDPKWNQHYDLY IGSKDSVTISVWNHKKIHKKPGAGFLGCVRIMSNAIQQLKDTGFQRLDLQRNNSDDNDNVRGQIVISLIS RDRGGSGSGPVNTDASGIPPSIPSDPNELPEGWEERRTASGRVHYVNHITRSTQWERPTRPASECMRNSI MVNTSQPSQSSSNRLSNNNNSSSSNNNEEPPLPRRRSTRHRNYLNRSQLHNAVALPDGYEQRTTQQGQVY FLHTRTGVSTWHDPRVPRDLSNDEIREEDLGRLPSGWEVRHTGNGRVYFVDHNSRTTQFTDPRLSANIRL LQHRGGQSSNRSKDKENESPVPKYKRDLVQKMKILRQELQNLQP…
>Med06g090240.1	>Mgl_WWP1	MGEAASAAQGNAQFSQLQVTVLSSKLSTVGGLVPSKPDPYAEISVDSQPPRKTEILKKTLTPKWDEDFTL LVTPYSKLDIKVFSNNTFRAATLVGTASVELHGILLENRGKLEHVTKSTELTLEGKGKTGEISLTLHGMN VNMTKFPKKNHSRHAQSHTNGQVASGSSTSSGNTPRRPADGGRSSNRRAPPVPPPPNRSGAASGSANTTP STTNSPSSRPQQNGDVHGAGASDGTAGAPLAPPPGNPPPSSAGNLAPPSGDPPAPNAGTNNNNEEEPLPA GWEERSDGHGRKYYVDHNTRTTTWERPQPLPPGWERRVDNRGRVYYVDHNSRTTTWQRPTTDIISNYNQW DSWRNQRNMALENLQNRFLFPNPATMVQDDPLGSLPDGWEKRVD…
>Med08g011300.1	>Mgl_UBE3A	VVHEFTEEQKRKLLQFTTGTDKVPVGGLSKLKLIIARNGPDSERLPTAHTCFNVLLLPDYTTKEKLQERL IKAISYSKGFGML
>Med_scaf15g100030.1	>Mgl_HACE1	MFQPAESLWQLLEDWLNLLQVEFDQKSPRQSMANLSEKDNESQQAENPKTMNTTNSSNASPQQQKAVNQY SDVNCSKDKLQVSEGILKHMSLEDQDVIGATLPRICGVVQAFYITCSCHTQSEITSPRFIEFVCKHNKVL KALVQRNTTVIFDHFHFLLECPELMSQFIHIIKLQPFVKRREWFYQNISDDENPSEVLHIPATDEDILII NRERIFDSSCDRVLKENPDKLKKGLALKFDGEEGMGQGVVREWFDVLSKEILNPDYALFTQSADGSTFQP NSNSAINPDNLNYFRFAGQILGLCLYHKQLINVYFTRSFYKHILGIPVNYTDVASIDPDYAKNLQWILDH DIDNLGLDLTFSVETDVFGVMQEVELKPGGSKITVTEENKTEYA…
>xfSc0001607.2	>Rph_AREL1	MENEFKQCVIIGTIVMGIFVSIYMIQIERKAAVADRKYTEWIGSNQLSEFAHLFFEEDVSYLDALVHFDIDQAKSFHKLSSYGKSRIKDALDKLKQETVLKTWLRTKGLAEDYIDRLRVIGVENIWRLSLLSDSQLQALTGHDDTIEDFRDFKRGVAALKNSKLRDVQREMLIHHQSDIVTPGSYSLLTFLLMVLTTLLLIGVTFCIMLILRAQQIGSMFNFGSMFNLSTLSKKSLYFLSGQYDVAQHTKVTWNWEEPQTVGKMMTFSIRFFHKNGKPYPVSNKDNITVEISHGGSEVTKAMTLGGSKVDEVNLAQVSFTVHKSGDYTVCVMFSSRHIKGSPFTKKFEAGPIDATKTGFMNYTSTVVCTQDNAYPLTIEARDSFGNLASYKPDQNNYFK…
>xfSc0000107.18	>Rph_HACE1	MGVTRPYNYKLGVKCLDYYGKLQSSFHRDNGGFLSKGKIQMFKDIFVKHMWTHIYTIDKCLILKLLLVILDEKAAFYVLMPMVIGNQHKSLSELLASSKYDVNYKCGRAQRTLLHISANCGSSECLNLLIKKGADVNVRDVSGCTPLHLAARNGQKKCVVSLLEHAADVRITSNEGLTVLHWLAVNGRTELLKDVFQYINDVDIGDAQGQTALHVACQNGHKSTVLCLLDHRADVNRPNNFGWTPLHFACSNGQHDLANFLLMKGAKISTVSTPVSYETLDNVGSRQGGSDRTYTKTPLELCVEGGYSETCDILIRHWPNLFPHLMSMVTNKIIDETMILKVLRYLCVHNDLNMAVKIFSTLAHDATNIGHSVLSVSSDAENQVICLLRCVKILTQLYA…
>xfSc0000254.8	>Rph_HECTD1	MADFDPETLLEWLQMSTGEEREMQLIALEQLCMLLLMSDNVDRVFESCPPRTFLPALCRIFLDESAPDNVLEVTARAITYYLDVSAECTRRIVAVEGAVKALCNRLTLVEMSSRTSKDLAEQCIKVLELVCTRESGAVFESGGLNCVLTFICEHGSYVHKDTLHSCMSVVSRLCGKMEPKDSSLQGCVISLSALLNHDDTFVSDGALRCFASLADRFTRKGEDPAPLATHGLIEVLLQRLQQAGEPGPNTSVSSTPGKVSVTPEVKSSPSISTVISLLLTLCRGSPTITHDLLRSELPHAIECGLKGDERCCLDTMRLVDLLLVLLFEGRSALPKVGVSSVSGRLPGLRRMDSLGERSHRQLIDCIRSKDTDALIDAVDNGFEVNFMDDVGQTLLNWAS…
>xfSc0000680.6	>Rph_HECTD3	MNLQMPRKRLARIRCLQECIRCFKEGKKLPECVCYVPSEVKYQCNATCFLQVYSEPSINSKRIRDLTGSAESTLSASGEEMCNAGGKWLKVVKFKGSSKEEEIVFDTDAWIMLFSCKTPAEDLLNLTEVSLKPQSSISSTVVVNKWSDAVVHHFSLDLRKKSVNVILPDVEAVARLQNLPRNWTIEHDEALVRLMSKYLSPENEQLGSIKNYVDSIDVSSFTDENGPGCLTDGDPDTWWESDGSQGQHWIRLKMKKGTIIKKLQIGLDSSDDNYLPSKISVQGGDADSQKTLNSMTIDWDSQDVGPLTVLENMTEHYAIIIIKIKDCKSGGIDTRIRDLKIVSTEERTSGFDRDFFKGENLCRYPILETYKAEELYYRSQMLQRFLEIVDSVLQYLVPA…
>xfSc0001547.3	>Rph_HECTD4	MYKELGLDRLCWNGKIREKFDNDVLSNDFDKTDSLHRTRQLADGILARLDLLLHVNISPGDTGSLTRTVSQCIEAIKTGSNVMVKSDTDIFHSTIMRSISAPSGVNQFQDDTAIDFLKMHKRRPKHKQGPISILQDLIEDQEEKGQSPHVILIGQLFSFIGSNPEKAISSEAFLKTAQLRFWRGNTRKQALIHMKELLSAASRVGGATHLVAAVTSVLRHGPRVEELTCGGMVNQVREAFAETMTSVVQVAARYPIACCNSIGLLCVVPYTRAEEKCLVRSGLVHLLDKLCSLANYRAESRESQSTRQKVSAMAWAGFQVLANRCVMWETEEGSQYEELEHSGLARQVSVLLTNHLARATESSGNEAAGTEALQEVLSLLNNLSRSHMGKAILSQPACV…
>xfSc0001273.6	>Rph_HERC1	MDKYILLFFFYFVTSVDSLPFNENDIKLRTLIAESTCNFPPMFLAKDEEYASQFRACSADQINDVFKQMCFELEKESLCYLTPKSASSQVPVVLPTSNITRSLFSGKDKRDYVTQLCLYMTTLPWKSEECSKECSGDAFFICDLYVAMDKVLRSFFEQEAQDYTHLDVFIHSGELGFLYPYPPIGALHNKDLLMDCATPSQDTGLIQLCKVMAEVAVKFVKNRVKATFHARQVTENGEDSLPTSQTCFFQLRLPTYSSIEILAEKLRYAINHCKSIDMDNYMLNRTEDEFTTDLFGSDEDNED*
>xfSc0000029.7	>Rph_HERC2	MKKILSGKKFKGVLSMEAFSEDSLSQLWNELVRDGEITTAGNNGLINSSGVLAKKGETGKFYCGMKLLTCTCCDGHCGPENGCNCDACAALDKEEEENGAELARKPPPAGPMIDSWTWGEEPDIAKLEACLKSLLHENQQLCTEAACTSLSTTRLQQRLAVLERYFSAVSRQTPPEKSGPSKKSQANQTNLNKQKSNIKPAEKATMGLARVGSRAALSFAFAFLRRAWRSGEDSDLCSELLQESLEALQSLPEASLFEDGSVSGVWLDVVERAGKFLHSVVAGDLNSSSASSGKSPVAVQDQQTALALILELAVQRGTLNHVLRSVLLLLNLWNNSRHDFDNRVSSNLYSAPLIPLLKRFQSIQCAKSRSNYYVSPTECFLRYLTFPEDASLVVDLRMS…
>xfSc0000245.31	>Rph_HREC4	MSRLFCWGSNQSGQLGIGNLEQQKVTEPMIVKDPPKGDIAQIVCGESHTLFVIKDGSLYSCGNNDYGQLGHSKRTSIPEQIDELKAQTVKYASVGTSHSVCLTEAGELFSWGENSHGQLGRGQLEPELCRKPKLIKFPRTIVQVSCGRYHNLLLTDVSRKGEQLLQHKFKIRRFFLIYGSKILTAELKASHVKLVGTPELPLHTQEQFILLSLSGTLYPSLPKSPPDVEALRLYLILPHLHMFEQPKYYNTLIEPFGNSIISLDKQASRVLDLWWGSFTSPFFLRLVYMETRFKALFISLEVLKKLNNVNEQNGQIIPYNKFYINDLKDKVNLKGDYVNWVQTQSHQRLLFCNYPFTFDAAAKSLLLQTDALLQMQSAIEEVRRRNIQCLFLPIDPENP…
>xfSc0001399.1	>Rph_HUWE1	MERILDRAKDSEFRKLDAGLDNVWRWQWMEEKIEIYIGSSLKSFYLSEWIRKIDERGLAKCLICKCPLGYGKRGKIALTGHCKSKNHTERVKSLSKQPTLPAACHGEKATNEAYGIHPMFRNKKTGELPKQQVGLKPLVPLDDRIHNAEAMVLGFVAEHSLSLTMVPEIIKLTKELSKDKKAVDGLSMDRTSASYKFQVDESLPQSTNLKIDEWWGSIQRQGKYPVLSRLALMICTIFHGPMVESSFNIMGDVIGIKSANTSTELYSAVQTVKYNLRANGKSAVEMFSREDVLHDKVNGLLCKNLSKASATYRGLLLEKNADEAKKKESYQLTHDKPLSKQKMKIVQNENALAAKASHTNMQFKKARKRVSEVKSLTNMKIDRNKLKKSSTDVPADCRA…
>xfSc0000340.19	>Rph_NEDD4L	MLDGFNALNTNDDGASASAESAGSASGPEQEVQAQDEPVEPLPPGWEEKRDATGRRYYVNHTTRKTQWQRPHTEASYTGTSTSENTRSSSRSQHPRHSRSRHSDNLSPEHRSSLIISDQTISEDTTSESSRSRTQSFGASAMTTPARMPPGWEERVDANGRTYYVNHAHRTTQWERPTVETETEQESTTTEDDTRRIAQMYRQRRHISVEDTVSLGPDGNASSPAGARRLEFAHQGRQSSADSITRTGTGADDEEALPAGWATGVAPNGRVFYIDHNTAKTTWEDPRKPRSGSMRVSQDDASSPGSSLMRPSSNEDLLRNLGPLPDGWEERTHTDGRVFYINHSMDNYTLQINPLSGIFNEDHLTYFQFVGRVAGMAVYHGKLLDAFFIRPFYKMMLGK…
>xfSc0000055.23	>Rph_TRIP12	MIYYFNILGSSSETDLERCDSRAEVLKEDAGLASSFIKTLFAVLYEVYSSSAGPTVRHKCLQTLLRMIYYSSADLLKDVLKSQPVSSHIAAMMASQDLKVVVGGIQMAETLMQKLPDIFNVFFRREGVMHQMKKLSEIDPQAVTPVKPLQPQQSPLGSGSLVSISSSGTSCSSGSTDVDKKDMDMCLSMAEASSNTSTDDHETGATQMRLSDVLKRKKPPKRPARKSNKNDESPEVDKKALGVGRSSRSKGSSKEKSGSSSSSKMSFLPSLNPRSWGKLSSSSSSSSSDRPLLSKACKFIDDQCFSCLKPVQPALPNNKDKIKTWIKEQATRFLEQYFSEEIHPGSHPALTTLNKLCTATENLSLEDDVGMEALQDISVIMKESDVSPFEVIHSGLVKK…
>Sc0000135.14	>Rph_UBE3A	MNNKASSLNESGKDGASALDSEGATSQTKLQEEMKRAAAKQLIEAYYFQLTDGCGNGTCTNEVCASSPSFNLRDKDKNALALMSIELFKQKAQLCENERNKIARLPVSRETSPAGATSAAAPPIVGETPTGASPRVVETQPGSSKDGFIDLKAKTTLLTSPYKCAGVTAKSTPTTPTQPKDVPYLNEEKLLEILKDCQKTNDWSSLIKIIGSVYSNPESLIKSFQLQSGGHKKEKVSDFDSDKDIDDEDSESGERIHDKVSDVWHQQTTGSDVNVDLSSLRRCYDFLMDIPELPFQNALINALRTLASTLDMDFKYTRQIENEANYLNIFVIVLEIPLLHSPEVIEVAYPDFCKALGQLPLKGQVKLAQYWSTFEKERLKEMVLSLQQMITVKLIDGEA…
>xfSc0000273.22	>Rph_UBE3C	MYSFEGDFRRKPQQSLRGASKKASFTFRREPLSGCLIIIKKWGWGIYKKYFAGSPRRAGITEDKSTLLKNAQQQREKREEQRLKLENVIKIQSFYRGYRVRKKQREGLRQEFDVQQNSLQKVAPTVEALYTLVLKISHFYSDKEDGPRLVWLSQQLVKYKDPYLKLLSGDSKGPQQVKMLLLLCLRYLWSIAESGQPIAIPMRMLEVFTSQSVYNNKDILKLVWKCLIDSGYFECMRLLLNNKVPSSLERSHVPPTPVGASIYELVMNPISYAATSKDTQFSKLVLTSVCRSLLCPAYTEQISQFLLPAMAYGKYPFPFVDLIQTLISQCREEEVGEGKNKGYGRTSYKKKLKTDMTPWLLRAFLMLGEKFVETMSAESFSMYIQVLQRLLPTLPASRN…
>Sc0000093.1	>Rph_UBR5	MTSLHFVVHPLPGTDEQLNERLRDVAEKISRHGYTAAAALSSLRNISVTQCVIGPHYIAFLLEDGRVCRVPFSILNERLDLNQKENIKPPTKAVKTERAGGSRSTTHVVDSPLVLVSDVMEGTAEQPTARWSTVVSGTTATASTRNNNTTQGYRTMQRTVHVNRGRRSGVIVGARPLVPASVVPEELINQCQVVLQGKSRNLIIRELQRTNLDVNLAVNNLLSRDDEGEGDDDDSQDSYVPDDLISLLDSGMHPDHPSVIIDGDAMFSEDMFGYSSIRSRGSGARSRLGERTDRDADRDRERESIFRIRDRRRLDTTLRDEALKSLERDKVEGFTADITKKLANPNASPVHLGEELQYWVEKDGNCPRFSHIAAMHSELVAVGTNGQLYSWKWHDFEPY…
>xfSc0000401.32	>Rph_UPL1	MEESRQKYEIHGGQSTGTNTVSPVVQNENEAGTLQLPSSPENIIRGAEGGAPRVKGANDDITILKKIMSLLTSHQRQLGGAVIPLRVSRENILEKLIGYYTEEDLAKSRITVKFIGEEGMDYGGVTNDMFTTFWYRAQEEFFIGYEAVVPYLPPQRFTDDSKYRVLGRILSHSIAVMKEFPIHMCKSTIIAMIYETTDVSAEILLEDFLYFLDSHDRNLVTMAIHNYGSLTSNQTDELMTIFARYEYEIRITAENFRYHVTQLARHVLCIRPKPLLDKMRSGIPQSHRERFWSNVHLKTLSVLFRALKPTPERVIARLKTSTPWQNERKRRVFGFLKDLLKEMTTPEMETFLQFVTGTKSVPRRKIFIVFDIYTCNLRLWHVHTCSNIMELPVSYKDYE…
>xfSc0000401.30	>Rph_UPL2	MEISFAFTLFFLVIADSKYLAREMTSLGSVQISTCDVPLFDTPFSICCYTENLPNDTNIYFSNNFGHVARIKPSCSTFWYHGVEWNSNMTLNCNKIGNMTMYNLTIHGKFLQDYADVTFDCGYYVRKRELKITVLDSHTTSVFLPGSSPVLYFKLQNGLASNIRLYLLQSNVTLLEVDQENNVTYHDNDVTFNGNVHQNNFSAKILNLQRQRNGTYVCEYTIANGTTMRDGITVVVLRKPKAPEIRHTTWAVLGNVSGTLTCEGTSDFAGPLFYKPAVAANLTTEWIFPSENDWPGRNVGYFLSINGSSANISIFDCTETDSFPIYCKVSVKSLISDKSFGFSPNIMCLEQVVWSADEHDGHDVDLLSADEHDEDGVDFLYVLGFTVLACVIVPSERDF…
>XP_011422025.2	>Cgi_HECW2	MAEAKSSKGPLFGAADDLSLPSPPSPLAKQSFEYRHVRERSNSESDLAAESPGLLSYLAVDKNILNLSKICSVKVSWDIKEEIGADDWIGLYQSGETDPSKFLDMKNRGGNGGQTGDLQWDLSDIMHNFTTDETKICFKYYLGSNQDLVATSPSVKVVKPATPKEVTEKNGVSPRDNNRKIKLKITDIEAVNLKKGMFFNPDPYVKMSVLPGRMCPQMSHHVKDVRTSVCSSTTNPAWRGQTFSFESIPTDILDFEIKDKFSKSRPSINRFLGKATLAVQRVIDKVDQEPAEFSLDLNKRTPTDSVSGTLKFEADVIDLECRSALQDGLKNGKGELQGKTYQENGNLENAEAVSENGSVSKDDLIDDQEDSGISLTQLLRDRISGDIEDNDINETESEN…
>XP_011424832.2	>Cgi_NEDD4	MSVPRTYGLRYIQGEPPGTTRLLRVKVLNGVNLAKKDIFGASDPYVRISLYRGDRDHGLLDTTTTSTIKKTLNPVWNEEFFFRVNPRDNKLLFEVFDSNRVTRDDFLGMVEIPLNLTTIQTETEGHALLPKSYILRPRSSRSRVKGTLELYLAYVSNGEDEENQEAEADTSGAQNSSDPSWEMVDLDNALDTLRTISCTNEASGASGPTNEESEDPLPPGWEVRTHQPTGKKYYINHNTRKTQWDPPQRGERTGSTTLPPDWEERQDSNGRIYYVNRVTRATQFERPIEESQETPSDEAQAQQRRNEAAELFRTRRHVSVEDTISMHSEMALPTSAGGVRSHEEQEENRERRMPNVRAASLDTPTADGASAANDEEPLPAGWAMSKAPNGRVFYIDHNT…
>XP_011429324.2	>Cgi_UBE3C	MYSFEGDFRRKPVQSLRGASKKEQTDSLLTRAKAERERREEIRQRHSSSLKIQSAYRGHVVRKRQREILRDEYDKLMSRGIADPASIFNAIRRLCYFYRTDSGKDQDRLIQLCQTVIKQKDMIKSSVTQSGKSGVFLLQHLLLLCLKNLQNASDTRSWGPPMRMLEIFTSVDTFKDKKKLLGNIWIFLIKKEYFGSMRHLLEAKVPQSLDKSPTPPTPQAESIFNMIISPIQFAVMSKDKEFSDLVLKSACFYLFCPAYSEQVEQFLIPAMVYSKFPFPFVELIQSLLQQTSPIPNSSKRTNVIEPSPWLLGSVIAFADKNIESLSVSDAADFLSVLKTLLPHLPAGVLESNNDSDSDSSDEEDSVVMISKELREVAEECVKFLNSQKFVRCVVKCLNQ…
>XP_011436309.2	>Cgi_TRIP12	MADQPEEVCGGSDHRHIPGASVHHSKYTQQFPEDSKKARSKRGNKRASTSSIEGQTTNKSSKLTESSESTRPRRNSLDSVGSSSASSSTRLSSRRQSVELPLEPYAISQNLRSNSNASVIEGIPYYKTKEKPKETKRVSPKIADQTGSAKKQKTKSKEDKNKSNPETKSVIVDLNKVTKTASKSLTPGKKAHTSVLGESSTGGRRRKSFPSKSPELDSLRRTRQSRKTGSCASSSGSRQSSSLSKRQGASRGRADNSEGTSSGKSTTQSSRGRTTEAEALSSSSAMASEEGEGARTGGSEETPNPTAATSSGGATASLTSESETEEADMGRLQALLEARGLPSQLFGALGPRMHQLLHRTMGGGSMNKAQQLLQGLQSTGNEDQQLTAAIEMCQLLVMG…
>XP_011443266.1	>Cgi_HECTD3	MSQTKNLAESHNGLGPPRRRLARIRCLLECVKCLYEKTALPESFCYVASEVEYRSQCKTTIRLFSEPKKTKKLTGLQPKELQLTSESRLVATGEEFCDSQGKWLKLRKYKITASDEYQNFDKDVWTLQYSNRSASDDSPAIVPVEKDPKRIVINSWEDVIEQKFSVQLVPGRHKIIQPENDCVALLREIPPNWTLDHDESLVHLMSQHLPPENNHLGSIKNFVESVNVSTFGDDMSGPSCLTDGLLDTYWESDGSQGNHWIRLKMKKGTVVLKLQLTIDGSDDNYVPSKIVVQGGEQDNQKILNTIEIDREVSEVEDITILENMSEHFPVITINIKECKGGGIDTRVRGLKIQSSEGRYLGFDRDFFKGENLTRYPKLDSYSPDQLYRRSQILQRFVVI…
>XP_011444560.1	>Cgi_SMURF2	MASNEPRRHVQKIRLTVLCAKNLAKKDFFRLPDPFSKISVDGSGQCHSTDTCKNTLDPKWNQHYDLYVGLKDSITISVWNHKKIHKKQGAGFLGCVQIKSNAIQQLKDTGFQRLDLQRNNADDSDNVRGQIVISLISRDRGGSGSGPVNTDAPALIPQDPNELPEGWEERRTASGRVHYVNHMTRTTQWERPTRPASESVRGSTSSNSLQSANAPSSRPNNRVVPNNNNNNNNEDNDCSSNPPLPRRRSTRHRNYLNRSQLHNAIELPDGYEQRTTQQGQVYFLHTRTGVSTWHDPRVPRDLSGSEIQDEELGNLPVGWEVRHTGSGRVYFVDHNNRTTQFTDPRLSANIQRLQTRTIEESAPVPIRRIIDKENDSPVPKYKRDLVQKLKILKLELQNL…
>XP_011444729.2	>Cgi_HERC4	MIGVFGWGRSNDGQLSIGFSEETSILSPKEVSRLQELDIKEISCGEKHTLIVTKDGKLYSCGSNEYGELGHSKPRSRAELVSSLSSMQVIQAAGGSEFSLVITTAGEVFSWGRNDKGQLGRGKLSKEEERKPKLMKSLAVCTVVQITCGANHCLALTDDGRLFSWGCNKYGQLGLGSSHSFHDTPQQIVCLRGIPIAQIASGGNHSFILTWSRAVFGWGKNSFGQLGLNDEYDKSHPTLCKSLRNQKVMYISCGEDHTVALTKEGGVFSFGAGGFGQLGHNSTQNEILPKRVMELMGSVISQVACGRRHTVAFSPSSGKLYAFGSGGSGQLGLGDTSARNSPFPILSPNFPSTGRRSSQVMDHDGTLYLVKHLYSGGDHCLLLARNAEMGGEPDDFREV…
>XP_011450055.2	>Cgi_UBE3B	MFSKVDSTKKNQFLEQTKALREERAQDKLKHDAAIVIQAGARGFITRRRLHREICKEIGDVLQIPPDPGAEYKPRLKEALDVYKAIQKFFFIFNKDKDAGKFDYLCRYLLASMDITADNMKVCYVYLVLNKTVVLPWIAQIKEVLWKCCTFLKSLKPEVHGDMKRVNLYLTMLITFTSAGGWKILKGKLGETLTPGMNQLCNNIMGHLNTKGLYPVLKGLLAQGLSRTKILFNSATLSAIVSLSLRPLIAANFSDNLMTVFVLHIMSVPALLHHVSVNSGECLNLLITHRIFRRALDLLTNEQSTRIIFNSLEGSYALCLLANLVNLGMAELEGLVENTQSFMSVVIRLLESCKKYVMNKKSNLTNWHPIIGWFSHKSDESLNAAMPHVKEQIKLLWSE…
>XP_011451590.2	>Cgi_AREL1	MATTERHKYTAAYLRILTVCLLIFFATFIFGRDHSTEIPVDVKTTKDTPLTVERWLQQQNQRKLKDTFAKAGILEKELISLSIKDIETIKEVPDIVKKDLKASITDAKDTERFVIWLTAQRLPLNLIQRLTQEGINDFSKLSQLRNAEIAELCTSCSIEDFQQLKHLVKSAQSLTADSLDTSGWSGWSWFLFVIKLVLTLGLGIAILCVVIVMDCIRNIALDLRHIRIPGASGTVTSVPASGDGKNWLWKLLFNNSALSLASQFCVVKWHWEEPQVVGNTMSFTVKLYRKNGKPYVTTSTNSVNVVIQLKNEQVACTKQIDAEDADQNAIKTSFTVHKSGSYKISIMVSGRHVKGSPFTKTFEPGPIDAGKSGFTNYCSTIVCSAGTPYPLTIETQDSF…
>XP_034301897.1	>Cgi_HERC2	MSWSVDTKLRPQQRLDKKWVKTNLQGIFHRDDLSSLWNELVKEGEISVSHNDGLINTAGVLARKGETGKYYCGMKVLSCTCCDGHCGPNNGCSCLHCQKLDQEEAQQHKEDLNNPKQSQPLINSWTWGQQPDSDQLKQCLKSVLYEHQKLCTEASCTSASITRLQQRLAILQRFFIALGRQSPNEGRQPSKKSQADQTNLNKQKSSMKPAEKATMGLARVGSRAALSFAFAFLRRAWRSGEDSDLCSELLHESLEALQSLPEATLFEESRVSSVWLEVVDRASGFLQGVVRGTPNQSGNPSKIPVQDQQMALCLLLELSIQRGSLSHILSSVLLLLNLWNNSCQESDNRMSSGLNSAPLIHMLQRFQAIKGSKSRVYSEQKKLEEKSKWSKISKSSMKV…
>XP_034302738.1	>Cgi_UBE3A	MNPNEQYSEQSGISAARGPNSLSEQRPETGDGMKRAAAKQMIERYYYQLTDGCGNEHCQNKDCASCPTFAFQEKSKNELAVKAIDLFKEKAKLCGSLPTKVPRAENAAGPSKLSNEGNATTANVVLGGASSSSKAHSGAESSKTAKVFVEEKPSSSKGQTTALFSQQSTCNVIKPIPTPAAETINYLTEEKVIKLIKDCEGENSWSKLIRVIGATFNNADSLIMSFRRNDHNISDHGNVVTEEKGDERVSAIRSDVSSCDKEVSYSLDLEAVRRTFKALMKIPGLPYQGALVNALSSLSRNVEMELRYRRPMEQNPNYINIFLIVMEIPLDEHEELLENSFPEFCKALGHMNMSGQAKLARIWSTFGDDWLMQKTRLLHQVITMKIAQNHGRWGRVYQL…
>XP_034302935.1	>Cgi_UBR5	MTSIHCVVHPLPGSDTQLNDRIREVAERISHHGFNSHLPSAALTNVTVTQCAVGPNYMAFLLEDGRVCRLSYGIAVDKLDLNKSDGKSKPVSRPERSERTSGIPSRSSSLVVESPMVLVSDVLGSSADPPTGRWGSTTTTITGSTTTRSQPAYSRMQRTVHVSRGRRSGVIVGSRPLVPASVVPEDLISQCQVVLQGKSRNLIIRELQRTNLDVNQAVNNLLSRDDEGEVEDDDSQDSYMPDDLISLLDGGMHSEHPSVIIDADTMYNEDVFGYSTLRSRASSTRPRLGDRDRDLDRESRESIFRIRDRRRLDTTLRDETLKSLERDKADSLLEGENLKKQALPTQTPVNFGDDVHFLMEKDGTHSTFTHIAAMHSDLVAVGTDGQLYSWKWNEAEPYK…
>XP_034306506.1	>Cgi_HUWE1	MKIDRNKLKKSTTEVPADCRVLIEKLRNATEEYLYKELQAITTVTSWTYGKCELYHWSDILDKFDEIMEKACKKETEKWTLACDLPSNERLKELLLYILDFTSLLIEHSFSRHLYNSMEHLTTLLSSCDMTVVLGVLNLLYVFSKRSNFITRLSNDKKQGLLVRLTHLAESWGGKDNGFGLAECCKDVPISSFPSSATTLHFEFYVENKDEKGSKKNTANTITSIHMENLDKSTKLPSQIMEDLLTNFKIPEEKQMLLYTHIRLAHLFSNYHARVQCVQARLQALAILVYSNAIQENMNSLLYPGLIEELVDIVELKDNTFVEIKAASLRTLTSIIHLERNPKLNNIIDATGASSYHGFLPVLVRSCIQHMTDPLLTPFPQKYATALFSFLYHLASYEN…
>XP_034318249.1	>Cgi_HECTD2	MAATDCMESSNLITCPTCDHSMSQNRGNKRIICPKCGNFYDRDSAVDELRQIRRVNREKQSPNEIKDRDEDKDKSGGTLSSIANFFQNLGPNRKTKPAGPQSRSNSQASSNLSEPSTKTPNTELPPINHSQTPSGKRTPSYNVNGPHSPRPAEKDKPTATKGDNTRVNTWAQQADSSISQITASANNNKLVYPVRTKTAEQLKEDVLLAKESKNWKVVQDFYATTFESFLEINAIFKPQEIQKVVLKSVINSLLKDKRPHTKDDLRAYLVLLQNPQFENFTTYVIFAHLLRQIAALTDQDHHFLVHWMKGLKKQVFQRIIKRLHNFISVRLFPPKPQDLPPMAKCTWWIPSATKVLALLNAANNLTSPTIVQYSEFYNPTLDHLDLMAEYYTWQNPSSC…
>XP_034325769.1	>Cgi_HERC1	MLDPSQIHLKFGEHLHSSWVSEDCEGIASPSGLDGLFERLVSHKEVNLLPQQAISLKGPTLTDYDQEPTTVEEQEHLINALLGHQRNLAKTISNLSRFSKVLQKRLIILQRVYQAVSCKHHVRKICSEDSPLNTSVTGKSEDEKSNLGLGMPQGNDALLELGVKTGINILFSLLRQNWVLAKQTGQFSFCNDIIQTALSVVENFPPLSLSNETKLTPLGVDSLNQINVFLQQAASPHSEADLTGQRLAAELMIALAAQRGSLRYVLGWIEMSMKISVTVSKSKTKDKDAGKIHWQSFLKIITDMINPMGGSSGLTSTMLRDISPDDNGLVSLYYAAVILLEELYFLASDYASNCCSGPDENCNNSTSHSNANLSGSCGEVYVWGSNCTHQLAEGGQEKI…
>XP_034325846.1	>Cgi_HECTD1	MADVDPETLLEWLQMGQGEERDMQLIALEQLCMLLLMSDNVDRVFESCPPRTFLPALCRIFLDEGAPDNVLEVTARAITYYLDVSAECTRRIVCVEGAIKALCNRLVVVDMASKNSRDLAEQCIKVLERICTRESSAVFDSGGLNCVLTFVTEYGSQVHKDTLHSAMAVVSRLCGKMEPQDSSLESCVESLSTLLEHEDQYVADGALRCFASLADRFTRRGVDPAPLAQHGLIDELLQRLQQAGDSGPNVSTASTPGNVSIQEAKSSPSISTVISLLSTLCRGSPTITHDLLRSDLPDAIESGLRGDERCCLDTMRLVDLLLVLLFEGRKALPKAGTSTISSRLSGLRRSDSAGDRSHRQLIDCIRSKDTDALIDAIDNGVTGFEVNFMDDVGQTLLNW…
>XP_034331813.1	>Cgi_HACE1	MEFLKDLAASLRSARTVELPKDEKSAFYMLMSMVIANQYRSVSDLLSNSKFNINFAPGRGHRNLLHIAANCGSYDCLLILLKKGIEVNRQDVSGCTPLHLAARNGQKRCIDKLLEYKADVNIRNNEGLTTIHWLAVNGRTEVLHDLFAFVPDVDVEDAQGQTALHVACQNGHKSTVICLLDHGADINRANHNGWTPLHFACSHGQHDSLDILLRRGAKFAVDNFGKTPLDLCLEGGYNETCSILLKYVPNLLEQLITSVRSQKIKEPEYFKVMKHVTSQGSGIADRVLTSLSEEASVIGHNLLSVSSNVETQVSCLLKSVRVLCKLYTHIYKSPPSPSSPNTPRGLLGVKPQSPKATEVFGPLEALWQLLADWLCLLRLEFNKDSDSQSGKTSESTDNE…
>XP_034336688.1	>Cgi_HECTD4	MSGSLQDNCQWLSVTEETLFLHDGLIRVTDLVELPRDVNSSHEADNEVISFDLKNPKELSNRLLAVCGTQNNAYTKLLEYRLNALRGYWNAQRQVVLDEQNEREANNSEETLAILKKQGLYKEPEQASFSTRISVLLVIPLLQSQSRIDSSLCGVTSELLLNCLRDCAPLSLSKEPGDCLRGLENLLCSWLGENTSDENVKVEEDQHQRENIASALVALACARGHLKTLIHVVHLLQNLPNLESLHTSDVLGKLLETEGGPGQPTAVLGSKHILCWGFEDLLSTPDKENVAVPASEKDKEKQVESEIGRSLACDGVFLYTTNSQGKNLAKIGSGLHGTLRGYVYSRNLELGPGKVAYGNKLLIYRPSAFDNEAENSNFCQIIDPSSLKPIKTLLTPHGF…
>XP_034338011.1	>Cgi_G2E3	MLNHIMDEILDEIGLGNLKGLFEDHKVGPKEVVNLTDAEFEKLGVVNFGDRARLRNRCRTVMKLPDSPTLIKLRELSSRRTFQKRQSARSRVSTSRRVHVGWMNKKRKNSVYSRVTGGKEVIDIEKNTTLPEMLEKFLELYFPDGENKNQGPLTDYMYYIGNYAGAKIKDVLSNGDPFTLEGYYSEIRTYPIRLYLYTSCKSIGDEDPIISEKSTGEPQKKIKFSKENDEKVQDASDDDFEPLPKLVLKKSKKRKPSGDVRDKKVEELDQPQCSHEADLRTPTTEELDCKSLPEIHVPSDSGTPTVIFKRDATDNVLPQSNTNVTAEEILRQLRENIKTDGKKNVINVDRNNVLGTKESFKREKFMAEHPLFVRFSGEKGIDDGGPSREFMRIIIQAVS…
>XP_034338384.1	>Cgi_WWP1	MIRSYGGQNSDCQTPYLCHCSLTSPVIKTSLHDNYIMGEAASAASANPQFSQLKVTVNSAKITGSGGVFSSKPDPFVEICVDSQPSRKTDAQKKTTNPKWDDDFTLLVTPYSRLDVRVQSQNTIRAPTLLGQVSIELYNILLENQGKLNDLTKSFEIKLDAKGKTGEVSLSFNGMDVNMTRFPKRNERRQTNGKSNENKWWMEIIRQVPNNSNASGSRNRRAPPVPPAPKRTTQSGGSASASGATVSAAASSSGTTTPVAQQNGTVPATNGTGGATHSDESDGQTGPAGHPTQAQQNQSNSTEPLPAGWEMRTDAHGRSYYVDHNTRTTTWERPQPLPPGWERRVDPRGRVYYVDHNTRTTTWQRPNTDMLNNYSAWQDHRNNRNIQLEHLQNRFLFPN…
>XP_021339485.1	>Mye_UBE3C	MYSFEGDFRRKPIQSLRGASKKEEKDQLLIRAQVERQRREEVRLQHESATKIQAYFRSYAVRKQQMVAVRGQFDQIVQSAQRPESLDMKTLCFLQQKLCFFYSNKLDPQRLIWMCQNVIKRKNDYLTYMCTRIPGGLYHIQRLLLLCLRHLKDVIHTAAPIAIPMRMLEMFTSLELYRSHKFTEHKEGPVHHLWLYLINHGYFDYMRVILEAKVPSDLERTAVAPTPLADSILGLIMGPVSFAIQHKGQPFSHCVLKAICQSLLCPAYSEQIEHFLLPAMAYGRFPFPFVDLIQALISDTARNSKHGSQVSGRSKRSSSTSIEMTPWLLGALVTLADKYIEVLNTKQTVDFLSVLKKLLPSLPTREVQDDDSDDEMDVDQLFPTDGLQKIQQDCMTFLN…
>XP_021341226.1	>Mye_HUWE1	MKIDRNKLKKSTTEVPADCRALIEKLKTATEETLLEELRAVKAWSYGKCELYHWSDVLDKFDEVLEKACKKEGEKKWMLSCDRTGEIQLKDLLLVILHFTSLLIEHSFSRHLYNSMEHLTSLLSSSDMTVVLAVLNLLYVFSKRSNHITRLSSDKKQGLIVRLTHLAESWGGKDNGFGLSECCSNDTIYNFPTSATTLHFEFYVDNKEEKGRKGTANVITSIHMENLDKSIKMPSEIMEEILENFKVPEEKQMLLYTHIRLANLFSKYEARLQCVQARLQAMAILVYSNAIQDNMNALLYPGLIEELVDIIELKDENLVEIKAASLRTLTSIIHLERNPKLNNIIDATGASSYHGFLPVLVRSCIQHMTDTLLKPFPQPYATALFSFLYHLASYENGVE…
>XP_021347126.1	>Mye_G2E3	MSERVAEMAAAAINVLSRPPTRANTIFERTLGMLSSTRANNRKRGRNPKTCSWHVFLLNKAYEYLPPTTELDRLNRNLLGSPMSERPGLLETMKKKSEFSLNITMEELEDQLIAKYPDVPLARIGFHLARVNEGKKIEVIRANTVDGVRHLVKNGKLWLIPKREISLPLSENADDSVANEESRDTELCELDNVTEGADNREGADRARAGEDQSEDDFVVPPLRRLRRRVGTRRAAIRCRNTVAEYAAAVHRRIPENSSSTQNLISTSNEYIEVLDSEDEELQQVLDASSMEIINQPLTPETGKSFSDLLLEYQGKVNLFDTQEIIISRRNVLKSCFRALRRPSFDLNCKLYVKFSGEMGMDHGGPRRELFRLAVNELMASSLFEGPANGKTFAHNIHNL…
>XP_021347470.1	>Mye_UBE3B	NASTISILQGLVENTLSFMMVVIRLLESCKLYVQNKKSNLTHWHPVLGWFSQNTDQCLHAAMPYVVKQLQLLWCEKMIRLLFLELITYVEVDTQKQTSKSSTPSKNIVLRVLDKASSSKSSTKIKLESSIAMSTCLPCVLYQTTINTLSQLRLDILGGLSYNDVLLPILWKFLRDMGPNCGLKTFVELLSQAPNSTIHPVFSLLTVFCEAASHYITTLDDIEMYEQQKIFKPMDYMQMSEFLNLFVFRLIWHNLIDIQTASVNDMFGAARVLLMILYERDCRKSYTEKDHWLIRDVKPSLFISELEKGRKTAVYLMQKAPHIIPFSERVKIFRRNVTKEKEVMGLTESACASPQSTLITINRGRVVEDGYRQLAQLPARAMKGVIRVKFINEQGLDEAG…
>XP_021348287.1	>Mye_UBE3A	MNSNEDNEEQSGNPTASKAPSSLSSNRPATGDGMKRALAKQLIEKYYYQLTDGCGNEGCENRCCASSSKFTFRERSRNELAVQAVEMFKGKATLCELQPSKVAKMPEDCEPSPSSSRGMAPLPEVTSATALLLPGPSASMNSLPLTMFRKLSPGSSSSTPEKEALSPVETKFFTEEILVQLIAECKEKNSWSKLVRLIGSTYNNTDSLLLSFRKTKETSVPKERDVDKDTDDKEDSLAGQEKMVIDESKEDTEEDELSIDIPSLRRAYAALMEIQDTPVKGALINALMSLARSVEMDLKHHKVMDRNPHYINIFIIVMEIPFMSSAEFIEGAFPQFCKAMGQLSLHGQARLAKVWSKFGADRLHEMAQALHQLITMRIVQSEARWGGGYYINDDDGITS…
>XP_021349931.1	>Mye_HECTD4	MYQDIELAMSGIFQDNCQWLSVTEETLFLHDGLIRVTDLVELPRDVNSSSEGDNEVVTFDLKTPKELSDRLLAVCGTQNNAYSRLLEYRLNALRGYWNAQRQVLIDEQQDRDNTTHEETIALLKKQGIFKDPEQASFSTRISVLLVIPLLQSQSRVDPNLCGVTAELLLNCLRDCAPLTLFKEPGDCLRGLENLLCTWLGEDSNDVNNKQLVKDTMQRKNTAAALVALACARGHLKTFIHTVHLLQSLSDLDSLPVVDILTRLLETEGGQTQPTALLGTKHVLCWGFEDLLGGTEKEATNGNKDSKDSDVGRSITCDGAFLYTTNSQGKGLAKMGTGLHGSLRGYVYGRNVDLGPGKAAFGNGTLLYRPQSFDQEANLTNMCQLIDINSLQCVKTIPKP…
>XP_021352618.1	>Mye_HACE1	MEFIKDLAASLRRARTVELPQDETSAFYMLMSMVIANQYRSVSDLLGDSKYNVNYHHGRANRNLLHIAANCGSYECLHLLMKKGADVNHKDMSGCTALHLAARNGQRKCIMKLLEYKADVNIRNNEGLTTIHWLAVNGRTELLHDIFTYVQDVDVEDAQGQTALHVACQNGHKSTVLCLLDHGADVNRPNHYGWVPLHFACSHGQHDTANILLNKGAKFVPNRSNKTPMDLSVEGGYSETCYILLQYMPKLFDQLISMVRKETLKEALYTKVLLFLIDKNRVMADKVLIQLSKEASSIGHSLLSVSSNVETQVSSLLRCVNTLCTLYKSISSSSTSPHSYAVNGVAPMSPKTAQIFKPLEMLWQLLDDWLNLLKMEFERNPENFKKEISNGNLNSLVKE…
>XP_021359960.1	>Mye_HECTD1	MADVDPETLLEWLQMGQGDERDMQLIALEQLCMLLLMSDNVDRVFESCPPRTFLPALCRIFLDECAPDNVLEVTARAITYYLDVSAECTRRIVAVDGAIKALCNRLVVVEMSSRTSRDLAEQCIKVMERICTRESGAVFDAGGLNCVLMFIQQHGSQVHKDTLHSSMSVVSRLCGKMEPQDPSLEECVVSLSTLLEHEDQFVSDGSLRCFASLADRFTRRGVDPSPLSQHGLINELLLRLQKAGESGHNASVSSTPGTVSITSESKSSPSISTVISLLSTLCRGSPSITHDLLRSELPDAVESGLKGDERCCLDTMRLVDLLLVLLFEGRKALPKAGVSSITSRISGLRRTDSSGERSHRQLIDCIRSKDTDALIDAVDNGFEVNFMDDVGQTLLNWAS…
>XP_021360524.1	>Mye_NEDD4L	MRSRNGFCPRNINIDEETESDNLISCMAVHTQILGLPELSSDQPGTTRVLRIKVISGTNLAKKDIFGASDPYVKISLYRGDREAGIIDSANTAVIKKTLNPKWEQEFLFRVNPRDNVLLFEVFDSNRVTRDDFLGLVEIPLAHTSIICERTGRDVPAKDYILRPRRRWNRFVRSRVKGHLWLYLALLPSSDTEEDEEGEDTAAGQTPQEVGQTGWEFVDMSNSINEAGASGPTQEASSSDPLPPGWEMRIHPDNQRKYYINHTTRTTQWDPPTGALGSSDLPNGWQERMDSNGRTYYVNTQTRSTQWERPTGTDTTEEETAGEDRRQQQRNNAAQMYRARRHISMEDTISMHSDIDSPTQSQRPASTGQTEIRNQLNRQRFASVNSAPRLNTAATGGEP…
>XP_021361218.1	>Mye_HECTD2	MPMATTRSNGGGSTITCPTCDHTVNCQPGSNRTICPNCGNFYSRDEAGRAPRARGQRRRGQEKKPLPDLDKDKNKQQGPLNSIANFFQNLGPSRRGKHRRDLSPTDSQGSSSSLLENNSGSKTELPPIDSQGHLTTTPSSRPVSYRSDKSGSSSLLSPGRSHRAPSGTSTITLTSSIHNTSKSRLSPNPIQGKVAYPVRTKTIEQIREDVKYAKETGNWKVVQEFYSTTFNCFLEINAVFKRDPNKEYKTLEESGLKLELVNFVYDLLPNLPQDIQKCVLKSIINSLLKDKKIEDSRMHWPHTKDDLRAYLIILQNPQFENMSTFVIFAHLLRQIAALNDHDHHFLVHWMRKLKLGTFTRILRRLHSFIIQRLFPTKPQDLPPLAKCTWWIPSATKVMA…
>XP_021361219.1	>Mye_HECTD3	MPMATTRSNGGGSTITCPTCDHTVNCQPGSNRTICPNCGNFYSRDEAGRAPRARGQRRRGQEKKPLPDLDKDKNKQQGPLNSIANFFQNLGPSRRGKHRRDLSPTDSQGSSSSLLENNSGSKTELPPIDSQGHLTTTPSSRPVSYRSDKSGSSSLLSPGRSHRAPSGTSTITLTSSIHNTSKSRLSPNPIQGKVAYPVRTKTIEQIREDVKYAKETGNWKVVQEFYSTTFNCFLEINAVFKRDPNKEYKTLEESGLKLELVNFVYDLLPNLPQDIQKCVLKSIINSLLKDKKPHTKDDLRAYLIILQNPQFENMSTFVIFAHLLRQIAALNDHDHHFLVHWMRKLKLGTFTRILRRLHSFIIQRLFPTKPQDLPPLAKCTWWIPSATKVMALLNAANNL…
>XP_021363351.1	>Mye_SMURF2	MASNGPRRHGHSTMKIRLTVLCAKNLAKKDFFRLPDPFAKISVDGSGQCHSTDTSKNTLDPKWNQHYDLYIGSKDSVTISIWNHKKIHKKQGAGFLGCVRIKSNAIQQLKDTGFQRLDLQRNNSDDNDNVRGQIVISLISRDRGSSLTGSGPNVTDASVIPSSIPSDPNELPEGWEERRTASGRVHYVNHLTRSTQWARPTRPASEFVRNNTVTSAHSRQPSTNSGNHDNNTSSSSNNNNEDSGTVNPPLPRRRSTRHRNYLNRSHLHNAVDLPSGYEQRTTQQGQVYFLHTRTGVSTWHDPRVPRDLSSSEIREEDLGQLPAGWETRHTGNGRVYFVDHNNRTTQFTDPRLSANIHLLQTTARSTSSNNRCNDKENESPVPKYKRDLVQKMKIVRQEF…
>XP_021365731.1	>Mye_TRIP12	MADQPEFQPGGSHRRNQRHTSGTDNKPPDSSKVKDQAQLPQSATEKKNNRKRSASCSKDTGQQCTNSKVIAPNNKVTVPSNKVTVPSNKITTLSNKVSTPSHKVTVPSKDLFDWNTSASSHKPSSSKKKKKTAKKEKRKTASVPEVKGIATSQVEEKGKKSLSKTIAGIVGKGVKLVNLSHSSEAIKKLQRTETTVTSNTSISNIVKEPDLPDPDLETYTISKNLRSNSNASIIQGIPYYTTFNKWSSSKKECVKSSTRSSISSLHTDNSVVNIDILGKSFSSESDKQADRSISQVQSSSHSVSLQPSIPKKAKIEELNTRRGKGSTSRERKDSALQSPPTVDNQSPGLDGLRRTRRTRKTGSCASSSGRRSSSLSKRQGGSTSRPGPPVGTDSGTSHT…
>XP_021367767.1	>Mye_NEDD4	MACAQRPSSYGEILAELSSYLTKCQVTVRRENVFKDLVEILLRPEAEKSRFEVKFTNDGWTEPATDGGGPRNQLFTLFYQECLTPERCMFSGRGQELFPVDNPAALTGRWFFCLGRAIVLSLVQQGAGFPYLARSCYKKILYKEGVPEHENMAKLLQKLTKAQTQARTEEELLHYLGDSEIKLLLKEMQVTECETTKTETMYHLKNFITLQSCTKALAQLTEGLQSLGFLDKVKQYGSDLERFFVHTEGFYVDSVFMQNQLLDPLMDLQTTSEKQNEVKEWAALCLTSMTDEQAVNLYEFITGMRSLPPGECVIMIAFNAQKTSDKLPRAVTCASLLLLPLGNESVKEFIRSFKTALENRSEFGRI*
>XP_021370600.1	>Mye_AREL1	MPPRPPIARGPPYIVIDTLITMCFMFKNVVVSIHETLGRVSTKAPVIVLGVFIIATVLHIAFQTAPPVSSAQVDIWDWIDKNGLEQYNKVFTEQDVETNKDLLSIDLEKIPDFSALPSDKQNELRNAFNALKEETYLRILLQKNKIPSTVFNRLRAQGVVSILALSRLSDEVMQKVTKADSTLTDFQNLKHCVRHATDYIVDQEELDLYSQVGSEFDSPITPLVMKTLKIGLTLLLGSFLLILFIMFECVRSVIHWRPNLPPLRSVAPVRPSLVDLNPNKGWLWNVLWGVNVSAQYCVVQWGWTSPHGVGSTMSFTVQLFRKNGKPFVILNEDTSHIIVEILHRGVKVACTKQIEEEEGKSNTVRVSFTVHRSGPYKISIMVSGKHIKGSPFTREFDAG…
>XP_021370838.1	>Mye_HERC1	MELLHSLLPQGQDRWESLSQGQQMQLSIILTSLQDNGHIASLLGFTESSDTGMIASPGESGMSDLQLAAILMKTILRNLAHETEQSLNEFEKNMDKPIDGNICQHVSPPHLHCLLSSLHKHLLAFCYNKTINEQVIAPAISLLHQHMFLMLPVAENILEKACTVFTSHTQSQQLINSVAEILYQSPAGAMLYHMLHSLLLLPIERVQPLLHDLMSVLPVLDQLCKMLPVVSVLETTELEGATEDHSTQTKEDMDRWVWLVDMERTCATLIGQCLGGMLVGMALSTQEKNCSYWLEKSLFGNGPEVSSLQLEKFISNIVECSQGRRAEVPSIEQLDLGADTMSLVELCCGFKSEANNALWETMIDHAKTQDWHTSELTDEAELDTVARCLLSALLKHCNL…
>XP_021373792.1	>Mye_HECW2	MAEAIPRCPADFSAADDLSLPTPSSPLMAHMNPLHIRERSNSESDIATLSPQNLSCLEVDRSFVDLSSDSTIRVQWDIKEDVGSNDLIGLYPSGETDSSKFLDSKNRGVNGGQTGQILWDLTEVTHHFTDVESRITFKYFLGTTGELVATSQSVCVKNPMVTSQTEEDGTVTIVESKEESAAKLNKLKLTIADVEATNLKKGMFFNPDPYIKMTIHPGKLCPSTSHHHHELRSNICPNTTNPHWPHATFALESYPTDIMEFEIKDKFAKSRPTISRFLGRASLTVQKVIDKSGRGPTAFSLDLTKRNPSDSVSGMLKFSAGIDKWKEGDTAKRKTAILKHAQSEDEGHTNRERKPNFRKSSLPENIALQKTVNRCPMHHQTDLELALTAKDSNSEDQED…
>XP_021375695.1	>Mye_HERC4	MMQQKVLGWGSSQHGQLAVGASDEFVISTPKYIPLLSSEHFCMTKISCGEMHSLFVTSDGDILSCGNNDYGQLGRENSRSKPEKIVQLSKMIVTQVAAGSHHSLALTAAGEVFSWGDNSLGQLGRGQVDEAVQRIPKLLKALVLNTVIQIACGNCHCLALTDDGQVFSWGGNSHGQLGQGAKCSALDTPKSITCLRGIPIAKVVAGGFHSFVLTMSTAVFGWGKNCFGQLGLNDDSDQCHPMLCKSLRGQKVKHICCGEEHTAVLTQEGGVFTFGAGGYGQLGHNSTDNEILPKKVVELMGSKVTQIACGRRHTLSYVPNSGRVYAFGLGGSGQLGVGVPGNKTTPFLVQGAFLSAEGKCSSDVMDHDQPLLVKELYAGGDHCFIIAAFPLSGVSPADQ…
>XP_021377534.1	>Mye_UBR5	MTSVHCVVHPLPGTDDQLNDRLREVAEKISHHGFSSPLAFSAIRNLTVVQCVVGPNYIALLLEDGRICRISFAVVNDRLDLNKSENKPVAKVSRPERERTSVPRAGTHVVDSPMVLVSDVLGSNAEQTAGRWGTAVTTAGGAASRNNNQQAYSRMQRAVHVSRGRRSGVIVGTRPLVPASVVPEDLISQCQVVLQGKSRNLIIRELQRTNLDVNLAVNNLLSRDDEGEADDDDSQDSYMPDDLISLLDSGIHADHPSVIIDADTMYNEDVFGYSTLRTRGSGTRSRLGDRERDLDRDRERESIFRIRDRRRLDTTLRDEALKALDRDKAENMEAENLKKQTMTGQSPVALGEELQFWTEKEGNSPKFSHIAAMHSELVAVGTNGQLYSWRWNDPEPYKN…
>XP_021378314.1	>Mye_HERC2	MSWSADTRLRPQQRLDTKWLKTDIQAAFQRDGLSQLWNELVKDGEIAASNNDGLINSAGVLARKGETGKYYCGMWGLTCRCCNGHCGPNNGCNCTPCQQLDREEDARQQEEAHRPKPSSPIIDSWTWEQQPDTNQLRECLTSQLYEHQKLCTEAACSSMSVTRLQQRLAVMERYFVALSRQTPAEGRTPTKKSQANQTNLSKQKSSVKPAEKATMGLARVGSRAALGFAFAFLRRAWRSGEDADLCSELLQESLEALQSLPEATLFDEGSVSSVWLEVVERASKFLHSLVAGDLSGSASSKAPSKIPVQDQQTALSLLLELSIQRGSLSHILSSVLLLLNLWNNSRHEFDNRVSSSLNSAPLIPFLKRFQSIQMVKSRLYDVSKWEESEAYTVSPTDCF…
UniProtKB=Q15751	>Homo_HERC1	MATMIPPVKLKWLEHLNSSWITEDSESIATREGVAVLYSKLVSNKEVVPLPQQVLCLKGP QLPDFERESLSSDEQDHYLDALLSSQLALAKMVCSDSPFAGALRKRLLVLQRVFYALSNK YHDKGKVKQQQHSPESSSGSADVHSVSERPRSSTDALIEMGVRTGLSLLFALLRQSWMMP VSGPGLSLCNDVIHTAIEVVSSLPPLSLANESKIPPMGLDCLSQVTTFLKGVTIPNSGAD TLGRRLASELLLGLAAQRGSLRYLLEWIEMALGASAVVHTMEKGKLLSSQEGMISFDCFM TILMQMRRSLGSSADRSQWREPTRTSDGLCSLYEAALCLFEEVCRMASDYSRTCASPDSI QTGDAPIVSETCEVYVWGSNSSHQLVEGTQEKI…
UniProtKB=Q15386	>Homo_UBE3C	MLCWGYWSLGQPGISTNLQGIVAEPQVCGFISDRSVKEVACGGNHSVFLLEDGEVYTCGL NTKGQLGHEREGNKPEQIGALADQHIIHVACGESHSLALSDRGQLFSWGAGSDGQLGLMT TEDSVAVPRLIQKLNQQTILQVSCGNWHCLALAADGQFFTWGKNSHGQLGLGKEFPSQAS PQRVRSLEGIPLAQVAAGGAHSFALSLSGAVFGWGMNNAGQLGLSDEKDRESPCHVKLLR TQKVVYISCGEEHTAVLTKSGGVFTFGAGSCGQLGHDSMNDEVNPRRVLELMGSEVTQIA CGRQHTLAFVPSSGLIYAFGCGARGQLGTGHTCNVKCPSPVKGYWAAHSGQLSARADRFK YHIVKQIFSGGDQTFVLCSKYENYSPAVDFRTM…
UniProtKB=Q9ULT8	>Homo_HECTD1	MADVDPDTLLEWLQMGQGDERDMQLIALEQLCMLLLMSDNVDRCFETCPPRTFLPALCKI FLDESAPDNVLEVTARAITYYLDVSAECTRRIVGVDGAIKALCNRLVVVELNNRTSRDLA EQCVKVLELICTRESGAVFEAGGLNCVLTFIRDSGHLVHKDTLHSAMAVVSRLCGKMEPQ DSSLEICVESLSSLLKHEDHQVSDGALRCFASLADRFTRRGVDPAPLAKHGLTEELLSRM AAAGGTVSGPSSACKPGRSTTGAPSTTADSKLSNQVSTIVSLLSTLCRGSPVVTHDLLRS ELPDSIESALQGDERCVLDTMRLVDLLLVLLFEGRKALPKSSAGSTGRIPGLRRLDSSGE RSHRQLIDCIRSKDTDALIDAIDTGAFEVNFMD…
UniProtKB=Q5T447	>Homo_HECTD3	MAGPGPGAVLESPRQLLGRVRFLAEAARSLRAGRPLPAALAFVPREVLYKLYKDPAGPSR VLLPVWEAEGLGLRVGAAGPAPGTGSGPLRAARDSIELRRGACVRTTGEELCNGHGLWVK LTKEQLAEHLGDCGLQEGWLLVCRPAEGGARLVPIDTPNHLQRQQQLFGVDYRPVLRWEQ VVDLTYSHRLGSRPQPAEAYAEAVQRLLYVPPTWTYECDEDLIHFLYDHLGKEDENLGSV KQYVESIDVSSYTEEFNVSCLTDSNADTYWESDGSQCQHWVRLTMKKGTIVKKLLLTVDT TDDNFMPKRVVVYGGEGDNLKKLSDVSIDETLIGDVCVLEDMTVHLPIIEIRIVECRDDG IDVRLRGVKIKSSRQRELGLNADLFQPTSLVRY…
UniProtKB=O15033	>Homo_AREL1	MFYVIGGITVSVVAFFFTIKFLFELAARVVSFLQNEDRERRGDRTIYDYVRGNYLDPRSC KVSWDWKDPYEVGHSMAFRVHLFYKNGQPFPAHRPVGLRVHISHVELAVEIPVTQEVLQE PNSNVVKVAFTVRKAGRYEITVKLGGLNVAYSPYYKIFQPGMVVPSKTKIVCHFSTLVLT CGQPHTLQIVPRDEYDNPTNNSMSLRDEHNYTLSIHELGPQEEESTGVSFEKSVTSNRQT FQVFLRLTLHSRGCFHACISYQNQPINNGEFDIIVLSEDEKNIVERNVSTSGVSIYFEAY LYNATNCSSTPWHLPPMHMTSSQRRPSTAVDEEDEDSPSECHTPEKVKKPKKVYCYVSPK QFSVKEFYLKIIPWRLYTFRVCPGTKFSYLGPD…
UniProtKB=Q9HCE7	>Homo_SMURF1	MSNPGTRRNGSSIKIRLTVLCAKNLAKKDFFRLPDPFAKIVVDGSGQCHSTDTVKNTLDP KWNQHYDLYVGKTDSITISVWNHKKIHKKQGAGFLGCVRLLSNAISRLKDTGYQRLDLCK LNPSDTDAVRGQIVVSLQTRDRIGTGGSVVDCRGLLENEGTVYEDSGPGRPLSCFMEEPA PYTDSTGAAAGGGNCRFVESPSQDQRLQAQRLRNPDVRGSLQTPQNRPHGHQSPELPEGY EQRTTVQGQVYFLHTQTGVSTWHDPRIPSPSGTIPGGDAAFLYEFLLQGHTSEPRDLNSV NCDELGPLPPGWEVRSTVSGRIYFVDHNNRTTQFTDPRLHHIMNHQCQLKEPSQPLPLPS EGSLEDEELPAQRYERDLVQKLKVLRHELSLQQ…
UniProtKB=P46934	>Homo_NEDD4	MAQSLRLHFAARRSNTYPLSETSGDDLDSHVHMCFKRPTRISTSNVVQMKLTPRQTALAP LIKENVQSQERSSVPSSENVNKKSSCLQISLQPTRYSGYLQSSNVLADSDDASFTCILKD GIYSSAVVDNELNAVNDGHLVSSPAICSGSLSNFSTSDNGSYSSNGSDFGSCASITSGGS YTNSVISDSSSYTFPPSDDTFLGGNLPSDSTSNRSVPNRNTTPCEIFSRSTSTDPFVQDD LEHGLEIMKLPVSRNTKIPLKRYSSLVIFPRSPSTTRPTSPTSLCTLLSKGSYQTSHQFI ISPSEIAHNEDGTSAKGFLSTAVNGLRLSKTICTPGEVRDIRPLHRKGSLQKKIVLSNNT PRQTVCEKSSEGYSCVSVHFTQRKAATLDCETT…
UniProtKB=Q5U5R9	>Homo_HECTD2	MSEAVRVPSPATPLVVAAPAPEERKGKESEREKLPPIVSAGAGATAGLDRGAKGQISTFS SFISAVSPKKEAAENRSSPAHLVFPNIKNVREPPPICLDVRQKQRTSMDASSSEMKAPVL PEPILPIQPKTVKDFQEDVEKVKSSGDWKAVHDFYLTTFDSFPELNAAFKKDATASFNTI EDSGINAKFVNAVYDTLLNTPQDVQKTVLKGIINSLLREWKGPRTKDDLRAYFILLQNPQ FNNTSTYVIYAHLLRQIATLVEADHHFLVHWFKKLSQKRFKQLVERLLQFISLRLFPAKP EEFPPITKCSWWIPSAAKVLALLNTANNLVHPPLIPYTDFYNSTLDHIDLMEEYHTWQNF GNSHRFSFCQYPFVISVAAKKIIIQRDSEQQMI…
UniProtKB=Q7Z3V4	>Homo_UBE3B	MFTLSQTSRAWFIDRARQAREERLVQKERERAAVVIQAHVRSFLCRSRLQRDIRREIDDF FKADDPESTKRSALCIFKIARKLLFLFRIKEDNERFEKLCRSILSSMDAENEPKVWYVSL ACSKDLTLLWIQQIKNILWYCCDFLKQLKPEILQDSRLITLYLTMLVTFTDTSTWKILRG KGESLRPAMNHICANIMGHLNQHGFYSVLQILLTRGLARPRPCLSKGTLTAAFSLALRPV IAAQFSDNLIRPFLIHIMSVPALVTHLSTVTPERLTVLESHDMLRKFIIFLRDQDRCRDV CESLEGCHTLCLMGNLLHLGSLSPRVLEEETDGFVSLLTQTLCYCRKYVSQKKSNLTHWH PVLGWFSQSVDYGLNESMHLITKQLQFLWGVPL…
UniProtKB=Q9HAU4	>Homo_SMURF2	MSNPGGRRNGPVKLRLTVLCAKNLVKKDFFRLPDPFAKVVVDGSGQCHSTDTVKNTLDPK WNQHYDLYIGKSDSVTISVWNHKKIHKKQGAGFLGCVRLLSNAINRLKDTGYQRLDLCKL GPNDNDTVRGQIVVSLQSRDRIGTGGQVVDCSRLFDNDLPDGWEERRTASGRIQYLNHIT RTTQWERPTRPASEYSSPGRPLSCFVDENTPISGTNGATCGQSSDPRLAERRVRSQRHRN YMSRTHLHTPPDLPEGYEQRTTQQGQVYFLHTQTGVSTWHDPRVPRDLSNINCEELGPLP PGWEIRNTATGRVYFVDHNNRTTQFTDPRLSANLHLVLNRQNQLKDQQQQQVVSLCPDDT ECLTVPRYKRDLVQKLKILRQELSQQQPQAGHC…
UniProtKB=Q5GLZ8	>Homo_HERC4	MLCWGNASFGQLGLGGIDEEIVLEPRKSDFFINKRVRDVGCGLRHTVFVLDDGTVYTCGC NDLGQLGHEKSRKKPEQVVALDAQNIVAVSCGEAHTLALNDKGQVYAWGLDSDGQLGLVG SEECIRVPRNIKSLSDIQIVQVACGYYHSLALSKASEVFCWGQNKYGQLGLGTDCKKQTS PQLLKSLLGIPFMQVAAGGAHSFVLTLSGAIFGWGRNKFGQLGLNDENDRYVPNLLKSLR SQKIVYICCGEDHTAALTKEGGVFTFGAGGYGQLGHNSTSHEINPRKVFELMGSIVTEIA CGRQHTSAFVPSSGRIYSFGLGGNGQLGTGSTSNRKSPFTVKGNWYPYNGQCLPDIDSEE YFCVKRIFSGGDQSFSHYSSPQNCGPPDDFRCP…
UniProtKB=Q9H0M0	>Homo_WWP1	MATASPRSDTSNNHSGRLQLQVTVSSAKLKRKKNWFGTAIYTEVVVDGEITKTAKSSSSS NPKWDEQLTVNVTPQTTLEFQVWSHRTLKADALLGKATIDLKQALLIHNRKLERVKEQLK LSLENKNGIAQTGELTVVLDGLVIEQENITNCSSSPTIEIQENGDALHENGEPSARTTAR LAVEGTNGIDNHVPTSTLVQNSCCSYVVNGDNTPSSPSQVAARPKNTPAPKPLASEPADD TVNGESSSFAPTDNASVTGTPVVSEENALSPNCTSTTVEDPPVQEILTSSENNECIPSTS AELESEARSILEPDTSNSRSSSAFEAAKSRQPDGCMDPVRQQSGNANTETLPSGWEQRKD PHGRTYYVDHNTRTTTWERPQPLPPGWERRVDD…
UniProtKB=Q7L622	>Homo_G2E3	MNESKPGDSQNLACVFCRKHDDCPNKYGEKKTKEKWNLTVHYYCLLMSSGIWQRGKEEEG VYGFLIEDIRKEVNRASKLKCCVCKKNGASIGCVAPRCKRSYHFPCGLQRECIFQFTGNF ASFCWDHRPVQIITSNNYRESLPCTICLEFIEPIPSYNILRSPCCKNAWFHRDCLQVQAI NAGVFFFRCTICNNSDIFQKEMLRMGIHIPEKDASWELEENAYQELLQHYERCDVRRCRC KEGRDYNAPDSKWEIKRCQCCGSSGTHLACSSLRSWEQNWECLECRGIIYNSGEFQKAKK HVLPNSNNVGITDCLLEESSPKLPRQSPGSQSKDLLRQGSKFRRNVSTLLIELGFQIKKK TKRLYINKANIWNSALDAFRNRNFNPSYAIEVA…
UniProtKB=Q9UII4	>Homo_HERC5	MERRSRRKSRRNGRSTAGKAAATQPAKSPGAQLWLFPSAAGLHRALLRRVEVTRQLCCSP GRLAVLERGGAGVQVHQLLAGSGGARTPKCIKLGKNMKIHSVDQGAEHMLILSSDGKPFE YDNYSMKHLRFESILQEKKIIQITCGDYHSLALSKGGELFAWGQNLHGQLGVGRKFPSTT TPQIVEHLAGVPLAQISAGEAHSMALSMSGNIYSWGKNECGQLGLGHTESKDDPSLIEGL DNQKVEFVACGGSHSALLTQDGLLFTFGAGKHGQLGHNSTQNELRPCLVAELVGYRVTQI ACGRWHTLAYVSDLGKVFSFGSGKDGQLGNGGTRDQLMPLPVKVSSSEELKLESHTSEKE LIMIAGGNQSILLWIKKENSYVNLKRTIPTLNE…
UniProtKB=Q7Z6J8	>Homo_UBE3D	MAASAAETRVFLEVRGQLQSALLILGEPKEGGMPMNISIMPSSLQMKTPEGCTEIQLPAE VRLVPSSCRGLQFVVGDGLHLRLQTQAKLGTKLISMFNQSSQTQECCTFYCQSCGEVIIK DRKLLRVLPLPSENWGALVGEWCCHPDPFANKSLHPQENDCFIGDSFFLVNLRTSLWQQR PELSPVEMCCVSSDNHCKLEPKANTKVICKRCKVMLGETVSSETTKFYMTEIIIQSSERS FPIIPRSWFVQSVIAQCLVQLSSARSTFRFTIQGQDDKVYILLWLLNSDSLVIESLRNSK YIKKFPLLENTFKADSSSAWSAVKVLYQPCIKSRNEKLVSLWESDISVHPLTLPSATCLE LLLILSKSNANLPSSLRRVNSFQVAFLKM
UniProtKB=Q15034	>Homo_HERC3	MLCWGYWSLGQPGISTNLQGIVAEPQVCGFISDRSVKEVACGGNHSVFLLEDGEVYTCGL NTKGQLGHEREGNKPEQIGALADQHIIHVACGESHSLALSDRGQLFSWGAGSDGQLGLMT TEDSVAVPRLIQKLNQQTILQVSCGNWHCLALAADGQFFTWGKNSHGQLGLGKEFPSQAS PQRVRSLEGIPLAQVAAGGAHSFALSLSGAVFGWGMNNAGQLGLSDEKDRESPCHVKLLR TQKVVYISCGEEHTAVLTKSGGVFTFGAGSCGQLGHDSMNDEVNPRRVLELMGSEVTQIA CGRQHTLAFVPSSGLIYAFGCGARGQLGTGHTCNVKCPSPVKGYWAAHSGQLSARADRFK YHIVKQIFSGGDQTFVLCSKYENYSPAVDFRTM…
UniProtKB=Q8IVU3	>Homo_HERC6	MYFCWGADSRELQRRRTAGSPGAELLQAASGERHSLLLLTNHRVLSCGDNSRGQLGRRGA QRGELPEPIQALETLIVDLVSCGKEHSLAVCHKGRVFAWGAGSEGQLGIGEFKEISFTPK KIMTLNDIKIIQVSCGHYHSLALSKDSQVFSWGKNSHGQLGLGKEFPSQASPQRVRSLEG IPLAQVAAGGAHSFALSLCGTSFGWGSNSAGQLALSGRNVPVQSNKPLSVGALKNLGVVY ISCGDAHTAVLTQDGKVFTFGDNRSGQLGYSPTPEKRGPQLVERIDGLVSQIDCGSYHTL AYVHTTGQVVSFGHGPSDTSKPTHPEALTENFDISCLISAEDFVDVQVKHIFAGTYANFV TTHQDTSSTRAPGKTLPEISRISQSMAEKWIAV…
UniProtKB=Q14669	>Homo_TRIP12	MSNRPNNNPGGSLRRSQRNTAGAQPQDDSIGGRSCSSSSAVIVPQPEDPDRANTSERQKT GQVPKKDNSRGVKRSASPDYNRTNSPSSAKKPKALQHTESPSETNKPHSKSKKRHLDQEQ QLKSAQSPSTSKAHTRKSGATGGSRSQKRKRTESSCVKSGSGSESTGAEERSAKPTKLAS KSATSAKAGCSTITDSSSAASTSSSSSAVASASSTVPPGARVKQGKDQNKARRSRSASSP SPRRSSREKEQSKTGGSSKFDWAARFSPKVSLPKTKLSLPGSSKSETSKPGPSGLQAKLA SLRKSTKKRSESPPAELPSLRRSTRQKTTGSCASTSRRGSGLGKRGAAEARRQEKMADPE SNQEAVNSSAARTDEAPQGAAGAVGMTTSGESE…
UniProtKB=Q9P2P5	>Homo_HECW2	MASSAREHLLFVRRRNPQMRYTLSPENLQSLAAQSSMPENMTLQRANSDTDLVTSESRSS LTASMYEYTLGQAQNLIIFWDIKEEVDPSDWIGLYHIDENSPANFWDSKNRGVTGTQKGQ IVWRIEPGPYFMEPEIKICFKYYHGISGALRATTPCITVKNPAVMMGAEGMEGGASGNLH SRKLVSFTLSDLRAVGLKKGMFFNPDPYLKMSIQPGKKSSFPTCAHHGQERRSTIISNTT NPIWHREKYSFFALLTDVLEIEIKDKFAKSRPIIKRFLGKLTIPVQRLLERQAIGDQMLS YNLGRRLPADHVSGYLQFKVEVTSSVHEDASPEAVGTILGVNSVNGDLGSPSDDEDMPGS HHDSQVCSNGPVSEDSAADGTPKHSFRTSSTLE…
UniProtKB=Q76N89	>Homo_HECW1	MLLHLCSVKNLYQNRFLGLAAMASPSRNSQSRRRCKEPLRYSYNPDQFHNMDLRGGPHDG VTIPRSTSDTDLVTSDSRSTLMVSSSYYSIGHSQDLVIHWDIKEEVDAGDWIGMYLIDEV LSENFLDYKNRGVNGSHRGQIIWKIDASSYFVEPETKICFKYYHGVSGALRATTPSVTVK NSAAPIFKSIGADETVQGQGSRRLISFSLSDFQAMGLKKGMFFNPDPYLKISIQPGKHSI FPALPHHGQERRSKIIGNTVNPIWQAEQFSFVSLPTDVLEIEVKDKFAKSRPIIKRFLGK LSMPVQRLLERHAIGDRVVSYTLGRRLPTDHVSGQLQFRFEITSSIHPDDEEISLSTEPE SAQIQDSPMNNLMESGSGEPRSEAPESSESWKP…
UniProtKB=O95071	>Homo_UBR5	MTSIHFVVHPLPGTEDQLNDRLREVSEKLNKYNLNSHPPLNVLEQATIKQCVVGPNHAAF LLEDGRVCRIGFSVQPDRLELGKPDNNDGSKLNSNSGAGRTSRPGRTSDSPWFLSGSETL GRLAGNTLGSRWSSGVGGSGGGSSGRSSAGARDSRRQTRVIRTGRDRGSGLLGSQPQPVI PASVIPEELISQAQVVLQGKSRSVIIRELQRTNLDVNLAVNNLLSRDDEDGDDGDDTASE SYLPGEDLMSLLDADIHSAHPSVIIDADAMFSEDISYFGYPSFRRSSLSRLGSSRVLLLP LERDSELLRERESVLRLRERRWLDGASFDNERGSTSKEGEPNLDKKNTPVQSPVSLGEDL QWWPDKDGTKFICIGALYSELLAVSSKGELYQW…
UniProtKB=A0A2R8QKJ2	>Zebrafish_huwe1	MKVDRSKLKKTPTEAPADCRTLIEKLKGCSDEQLLLELQQIKTWNIGKCELYHWVDLLDR FDGILCDAGQTVENMSWLLVCDRPENGQLKALLLAVLNFTALLIEYSFSRHLYSSIEHLT TLLASCDMQVVLSVLNLLYVFSKRSNYITRLGSDKRSPLLARLQHLAESWGGKENGFGLA ECCRDLPMSKYPPSATTLHFEFYAEPSSEVKVEKKSSSNTLHYIHIEQLDKISESPSEIM ESLTAMYNIPKDKQILLFTHIRLAHGFSNHKRRLQAVQARLHAISILVYSNALQESANSI LYNGLIEELVDVLQITDKQLVDIKAASLRTLTSIVHLERTPKLSNIIDCTGTASYHGFLP VLVRNCIQAMIDPLMEPYPHQFATALFSFLYHL…
UniProtKB=F8W2M1	>Zebrafish_hace1	MERAMEHLNVQLNRLTRSLRRARTVELPEDSETAVYTLMPMVMADQHRSVSELLLNSKFD VNYAFGRVKRSLLHIAANCGSVECLVLLLKRGANPNYQDISGCTPLHLAARNGQKKCMGR LLEYNADVNICNNEGLTAIHWLAVNGRTELLHDLVQHVTNVDVEDAMGQTALHVACQNGH KTTVQCLLDSGADINRPNVSGATPLYFACSHGQRDTAQILLLRGAKYLPDRNGVTPLDLC VQGGYGETCEILIQHHGRLFQTLIQMTQNDDIKENMLRQVLEHVSQQNDSNYQRILTSLA EVATTNGHKLLSLSSNFEVQTKSLLRIIRIFCHVFCLGPSSPNNGNDMGYNGNKTPRSQV FKPLELLWHSLDEWLVLISTELEKEITDTTRSS…
UniProtKB=F1RCR6	>Zebrafish_trip12	MSNRPNSNPGGSLRRSQRNTAAAQPIDHTLAGRNSLSLSVGSLSIPDPDLEAAGTSGQQG RREGSSTRALKRSSVSEPNITFSPSPAKRPKVVSSHFSDSSASGPSAPAISPEVTEPRKA PASVSTKSKKRRLAAEPAPARALSKKSSSYPGPSGASSTPSQKRKKADATLLSSSSSSSL PSSSSAAGPLPPRSEASRAAKPTKLASKSAASAKAGCSTVTDSSSSSASSSSSSSSSSSA ATGTNSCAPQGARLKQGKDQSKARRSRSASSPSPRRSSRDKEQSKAAGSSKFDWASRFNS KVNLPKPKLSLPGSAKAETSSKPGPSGLQAKLASLRKSTKKRSESPPAELPSCRRSTRQK TTGSCASTSRRGSGLGKRGAAEARRQEKMADSD…
UniProtKB=A2BGM8	>Zebrafish_ube3b	MFTATQTSKTQFLDKARVAREERKGHKEKERAATQIQALVRRFLCRCRLQKEIRKEVDDF IAVSDAGPTKRNALSIFKIARKLLFILSKDDKLRFEKLCRIILNSMDVENEPKVWYVSLA LSKDLTILWLKQIKDVLWVSCEFLKKLKPDILQDNKLVTLYLTMLITFTDTSTWKIIRGK GEALKPALNRICENIMGHLNQKGFYSVLQILLTNGLARSRPSLSKGTLTAIFTLSLRPVI AAHFSDNLLRSFLLHVMSVPAFISHLNTLTPDCMITIQTHDLFRKFVLFLSREEQCLDIC VCLEGSHTLCLLGNLIQLGYFNVKVLEQEAGHFVKDLTDMLSYCQRYVSQKKSNLTHWHP VLGWFSQTVDYGLNESMPLVTKQLQCLWGVPVI…
UniProtKB=E7EYK8	>Zebrafish_herc2	MPSPSFSLNAQLRFHDKWLKIDLQRAFSHEGLSEMWNEMVKDEEIVFDREESAHPEDCAD CTQKKDDTNDKEKKEEEEAAATAASSFHHSIIEMWDWGRQPETSELRDCLMALVDDQQKL SSQTAKSTLSALRLSQRLVILERYLISLTHSMMEEKYKVRWKSPPSPPLSAVDNKSARPV SKGVEGLARVGSRAALSFAFAFLRRAWRSGDDADLCSELLQESLDALRALPEATLFDEGT VSPVWLEVVERATKFLSDIHGSASGKAPSNIPLQDQHLALAILLELAVQRGTLSQLLSAV LLLLRLWDSGTREMDNERSTQGTSAPLLPLLQRFQNIHSSKEEPVPEEEIEILSAPLSPN ESFLRYLTLPQDNDLAIDLRQTAVVIMAHLDRL…
UniProtKB=E7F700	>Zebrafish_herc4	MLCWGNASFGQLGLGGIDEEVLLEPRRCEFFEGKRVRDVGCGRRHTVFLLEDGTVYTCGC NDLGQLGHEKARKKPEQVVSLDAQNIVAVSCGEAHTLALNDKGQVFAWGLGSDGQLGLSI VEDCLRVPRTVKSLSEVHITQVACGYWHSLALARGGEIFSWGQNKYGQLGLGQQGACVCS PQVIQSLQGIPFGQISAGGAHSFGLTLSGAIFGWGRNKFGQLGLGDNDDRRFPVLLKTLR SQQVVYICCGEDHTAALTKEGGVFTFGAGGYGQLGHNSTNHEVNPRKVFELMGSVVSQIA CGRQHTLAFIPSSGKIDSFGLGGNGQLGTRSTCNRISPTPVKGCWRAHADPVAMDHSEAE RSYCVKRIYAGGDQSFAHYALSEDDGPPLDVRI…
UniProtKB=A0A0G2KWG8	>Zebrafish_hectd4	SGAVDSSQWLSVKEETIFLHDGLIRVTDLAELPSEIGVSEQAESEQEILTFETKNPVELA ERLRAVCGNQSNAYARLLEYRLNALRGLWGAQRQLALEEQQDHDGVVSASGGGSDEETLA LLKRQGLLQPQHHHHPHHPPMASGSEQAPFTSRVGLLLVFPLLQSQTRHDPALCGVTAEV LLACLRDCQPLSLGKEPADCLNGLERLLCSWLEETEGSAPMRPLLTQQQRQNAAAALVAL ACARGSLKTFIHTVHLLQKQTDLGQLPVADVLYRLLLLEGGPGSPSCLLGGKHIVSWGFE DMLPTPESSAAGADSKDTDLGRSLATDGFYLYTTSSFGKGLSKLGSGQHGTLRGFVYCRN EEMEAGWVAHSSGFLLHRPASFDTKPHQLCHVI…
UniProtKB=Q1LYI3	>Zebrafish_hecw1b	MNEEVMIHRQVILTQNLYQSRFLGLAAMASPSRASQGRRRCKDPIRHSFNPEQFPNVDFQ NGVAEDLAAAVLRSTSDTDLLTSHCRSTLTVSTSSYTIGQTQDITLSWDIKEEVDAGDWI GMYLIDEVLSENFLDYKNRGVNGSHKGQIIWKIEASSYFVEPETKICFKYYHGVSGALRA TTPCVTVKNPSAPVFKPVATDDVPQSQGRRRLISFSLSDFQATGLKKGMFFNPDPYLKIA IHPGKHSIFPALPHHGQEKRSGIVCNTINPVWQRERFNFVSLPTDVLEIEVKDKFAKSRP IIKRFLGKLSMPVQRLLEKHAIGDRVVSYTLGRRLPTEHVSGQLQFRFEITSSIHPDDED MSLSTEQPVAAAEAQAQPQAEDTMSLDLGAPEL…
UniProtKB=Q8JFV5	>Zebrafish_hectd1	MADVDPDTLLEWLQMGQGDERDMQLIALEQLCMLLLMSDNVDRCFETCPPRTFLPALCKI FLDESAPDNVLEVTARAITYYLDVSAECTRRIVGVDGAIKALCNRLVVVELNNRTSRDLA EQCVKVLELICTRESGAVFEAGGLNCVLSFIRDSGHLVHKDTLHSAMAVVSRLCSKMEPQ DSSLETCVESLSSLLKHEDHQVSDGALRCFASLADRFTRRGVDPAPLAKHGLTEELLSRM AAAGGTASGPSSTCKPGRTSSGAAPSAADSKLSNQVSTIVSLLSTLCRGSPLVTHDLLRS ELPDSMESALQGDERCVLDTMRLVDLLLVLLFEGRKALPKSTAGSTGRIPGLRRLDSSGE RSHRQLIDCIRSKDTDALIDAIDTGAFEVNFMD…
UniProtKB=F1Q632	>Zebrafish_nedd4l	MATNFEPIYGLSEDENESRILRVKVIAGIDLAKKDIIGASDPYVKLSLYVADENRELALV QTKTIKKTLNPKWNEEFYFRVCPQNHRLLFEVFDENRLAHIGLDRPKNGHFNNGQTRDDF LGQVDVPLTHLPTEDPAMERPYTFKDFLLRPRSHKSRVKGYLRLKMAYLPKNGGHEEESG EMREEAEGWEVTDSTDPGSQRPQQLLPPLPPGWEEKVDNLGRTYYVNHNNRTTQWKRPSS VDVVSETENDNQLRQINQEAHRVFRSRRHISEDLENEQLDIRDIDDSWEPISEEDPTLLT DGLNHSLSGPSSLAMPLSSTPDFSDEISLRLSLAPDTNGEIPGPSSAVQSHLSSRLRSSS MTDGVSDQAQPPTPTSSQTRRTRAQTVTGVEDT…
UniProtKB=Q1LY19	>Zebrafish_ube3c	MFSFEGDFRRTPKVSLGGASRKEEKASLLHRTQEERRKREDERKRLKNAIIIQSYIRGYQ DRKQQYAIQRGSFDHCVCQCQSGSGPQLTDSAILSQLVRQLLFFYRLSEDRPRMIWMCQC LVKHHAQFVKLLTGPERQICLFQIKRLLGHCCRLLQSCEDDSLNVAVPMRMLEVFSSERT YLPFLQDENCVTSLIEQILHYMVQKGFYRSLYVLVNHKLPSSLEYSDTPSIPLAQTLLEH TLKPLHFTYSSCPPDTRQFVFSAFTEEFISAPFTEQIYHFFVPALSDPKLAFPFQNFLWS LQATIASSVQARTQAPWLFYFVLSVGESGLSSLSEEGLLLYLNALQTLLPLLPVTECNSR ADINSDSEDEEEMTVQHPAAPDGSWISVHYITE…
UniProtKB=A0A0R4ICZ8	>Zebrafish_herc7	MVPSQTHVMLKWQEHLNSSWAAEDSVQTATRHGAAALYAKLLYNKEVVGLAQPVQDLMGP RLPDFQYESSAEEEKEEYLSALLHSQRCLAHRMLARTPFALSLHHRLVILQRVFYALHSK YHDRFRAPLPPQTSSSSAEGGALESVSEPWPTGSSRSKTGTDVLIEMGVRTGLSLLFALL RQSWQRGRLENPPDVALCNEVLATASSVLAALPPLSLANENKIPTVGLDCLAQVGDFLKK TAVSGSGADRAGRRLALELLLSLALQRGSLRFLLEWVEVALAASASSNTSETVGVGYELI HQTLQQMRQHTAVRGESVNTQVLKKDADGLCSLSHVALCLFEEICTLASNCLCSCSAGSS SSSGSENDTVMVYVWGSNSSHQLAEGTLEKILQ…
UniProtKB=A0A2R8Q7I3	>Zebrafish_arel1	MDRLFLLTFVFCSVSWVFFWEVRWKKGKESQIEEWLQGHGLSEYKYLFEDVQTLEELSLC VLSRLEEVVKEKRHWREIIEAHVQLLRDFAFQEWLCSQSLEHYYHTLKTLGCTNLDDLAQ FDSQLQLSLAAWGYYYEDYIKLSTGVRVLQASKGSRDQDYEVQLVHSLAERRLNEKWSFA GALIFGCTIALCFLIRDLMFYVIGGITVSIIAFVFTIKFLCELAARVVSFLQNDDPARHG DRSIYDYVRGNYLDPRSCKVSWDWKEPQEVGQTMSFRVQLFYKNGQPFPAHRPVGLRVNI THIELALEVPVTQEVLQEPESNVVKVAFTVRKAGRYEVAVKLGGLNVAYSPYYKIFQPGT VVPSKTKIAYHFSTLVLTYGQQHTLQIEPRDEY…
UniProtKB=E7FBA7	>Zebrafish_herc1	MAAMIPPVKLKWLEHLNSSWISEDSESISTREGVALLYGKLLTNKEVVVLPQQVLCLKGP QLPDFERECLSSDEQEHYLDALLASQLALAKTVCSDSPFATALRKRLLVLQRVFYALSNK YHDKGKVKQQQHSTENTMGSADLQAVSERPRSSTDALIEMGVRTGLSLLFALLRQSWTLP PAGPGINLCNDVITTAIEVVGSLPPLSLANESKIPPMGLDCLAQVTSFLKGVTMRNSGAD VVGRRLACELLLGLAAQRGSLRYLLEWVEMALAASAGVSSLEQSQEGLMGYDCFMNILMQ MRRSLGSSADRSQWREPTRTADGLCSLYEAALCLFEEVCRMASDYSRTCASPDSIQAGEA AMVSETCEVYVWGSNSSHQLVEGTQEKILQPKL…
UniProtKB=A0A2R8QU86	>Zebrafish_hecw2a	MAPQGRDHLATRESAGRRRSPNVRHTLSPENLRSLAERGGAEQAGVGLLRANSDTDLVSS QGRSSLTASTLEFTLCRGQNLVISWDIKEEVDATDWIGLYHIDETCPSNVWDCKNRGVNG TQCGQIVWRLEVGPYFLESETRICFKYYHGVSGALRATTPCITVKNPRASVDGQGEGQQA SDSSRKLVSFTLSDIRAVGLKKGMFFNPDPYLKMSIHPGKRSCFPTFSHHGQERRSGITT NTTNPVWHGEKHTFVALMTDVLVIEVKDKFAKSRPIIKRFLGQLNIPVQLLLERHSTGNQ SLSFSLCRRLPTDHVSGQMHFKVDVTSMGPDDVSPETILGAAALNGAPGTPSDDEELPHP LPISSAGPSPTASLGSNRNGEGSSIPSPDTEIY…
UniProtKB=A9JRZ0	>Zebrafish_smurf2	MSNQGVRRNGPVKLRLTVLCAKNLVKKDFFRLPDPFAKVVVDGSGQCHSTDTVRNTLDPK WNQHYDLYIGKSDSITISVWNHKKIHKKQGAGFLGCVRLLSNSINRLKDTGYQRLDLNKL GPNDSDTVRGQIVVSLQSRDRIGSGGPVVDCSRLFDNDLPDGWEERRTASGRIQYLNHIT RSTQWERPTRPASEYSSPGRPLSCLVDENTPIMTPNGAAGVPADDPRVQERRVRSQRHRN YMSRTHLHTPPDLPEGYEQRTTQQGQVYFLHTQTGVSTWHDPRVPRDLSNVNCEELGPLP PGWEIRNTATGRVYFVDHNNRTTQFTDPRLSANLHLVLNPSPNGSRAAVEAQSSSRPGQL KEQAQSVVSPGNLPEDPECLTVPKYKRDLVQKL…
UniProtKB=B8JLD4	>Zebrafish_herc3	MMLCWGSSGAGQLGIGASEASVFEPRSCCVFDGRGLKEVACGNQHSLFLLHDGSVYTCGS NSCGQLGHDKGGSRPELVGALDAQKISGVSCGQAHSLAVNEQGQVFAWGAGDGGQLGLGT AEEAVRVPRLIKKLCEHRISQVMCGNHHCIALSKDGQLFVWGENSSGQLGLGKGEPSTLS PQPLKSLCGIPLTQISAGGDHSFALSFSGAVFGWGKNSAGQLGLNDEQDRAVPCHIKFLR SQKVVYISCGEEHTAALTKEGGLFTFGNGSKGQLGHDSTRNEPLPRRVMELMGTEVSQIA CGRNHTLAFVPSTGLIYAFGCNTQGQLGTGIRGSAKSPVPVSNIQPLCIGNAYTRTEHCT IAKIHSGGDHNFLLLSTVEGLSCPDDFRILNTT…
UniProtKB=F1Q5V5	>Zebrafish_hectd3	MSPDDNPHTLLGRIRFLNRCIECFRKSEPLPESLCYVAKEVCYKICKDSSSGSTSASSST AGNSGGKSVVSVWDSPHQAPHKKSCRCNIEPKKGTCIRTTGEEYCNSHGLWVKINKEQLE EYRAGVDIEEGWILVCKHTEGGDRLVPVESADTISRQQQLFGYDHKPCNRWEQVVDVENS LHMGAKPKVAEADEAAVRKLRQVPPTWTFECDEDLVHYFYDHIGKEDENLGSVKQCVTSI DVSSSSEDPSGGASCLTDGDTETYWESDGMQGQHWIRLHMRRGTVVNKLILTVDSTDDNY MPKRVTVYGGEGDNLKKYSDVTIDDTLIGEVCVLEDMTSHLPVIEVRIEECRDEGIDVRI RGLKIKSSCERDLGLNADVFQSPNLVRYPRLEG…
UniProtKB=P51592	>Fruitfly_hyd	MVSMQFVLQPLPGSDDQFIERIREVSDKVNRFGYGSHRIFEQLKIPVKEVVIGPAHIGVL LEDGKAFRVSFSINSEKLDLTKSDAKCSTSGGSGTASASKAPSSSRPMARSRARLLRATG RSNSTGQGSGSRSTGVIIGGSTSSRPLVTVPATYVPEELISQAEVVLQGKSRNLIIRELQ RTNLDVNLAVNNLLSRDDEEAEDTEEGADNYVPEDLISLLDNGFSGDNNSVIIDPSDGLF SEEIFSNYSSIRNLLFDRIRSERSNANANAADSNQSTTRSTSSGTALTGNSGLSAQISVN ADREAFSRWRDRQYYGPRRWISKDDYTWEKDADSKKKEPSPMLSPIWISEELQPWPEKSS VRFKTIGALYSEFIALSESGDLYQWRWSDAEPY…
UniProtKB=X2JF73	>Fruitfly_HUWE1	MKVDTVKLKKGSSELTAECRELIDELTKRRTRAELLEFLDTVHVWIYGKCELYHWIEILD RFDKILEEASRHVNGNEFVLQCDTNFQETDVTLLLHVLNFTTLLIEHSFSRHLYNSIEHL TVLLSSQNMDIVLAVLNLLYMFSKRSNFIPRLPFEKKELLIVKLFNIAERWGDPNYGLSL KDCCIGEPKLEFLYQLCIDYVDEHGHAAQLEIPDMMDLCHTASAPEVIKTIAGQISKPSE AIKMRIAHRVRLISGFNNYKLRLQFVQARLQAVSILIYSNALQDNTDKVLYAGFGEELCE LIDKEDVHLVEIRAAVLRTLTSMLHFDRNPNVPRAGSRLMKIVHYTGAERQGGTLPLLVR DCIDNLTTHGLTERYPLILATSLFSLLYHLASY…
UniProtKB=Q9VR91	>Fruitfly_HERC2	MFNRQASGGAGSSGQGAGSSQTASAAPVSAGVGVGGGGGASGAAAGAGSAAGSGSGSGSG SAAPPSHSPDLYLRPLPFLDAKWLRADLIASLRNAADGAVLWNHLIQDCELVSSPTAPLL NARGQLSYLGDDGKHYCGAQQLKCSCCQPEYCGPLSACNCDGCRPLDSDTAIKKLTTQAA AQQAAHLSQATDMVLSGWLWSQPPSQQARLDCQRSMISELQELALRAAGNCLSAQHLRQQ LFIYERYFVALKRERERERKSTTSAQAVASVTTANTTIAATTANAAVESQPAEQQAEHGA LGLARVATHAALNFSFAFLRRAWRSGEDTEMCSELLSEALASLQELPEATLFEAAVVSSL WLEVMERSIKFLRLVALGDPMGNRCTAPLNDRH…
UniProtKB=Q9VSS9	>Fruitfly_NM_140022.1(UBE3B)	MFAQNQKASFLEQTKAAREERALEKRREQAAILLQSTLKGYAARRKYQKRIILDFDAMFT ENHDDKDAELELVASNVYPVLRRYLTQIRLDKSDVRARERLERICRYIIKAMESENTKLS YAALCLFKERSLPWIAHIKILLTNCLTLLPELKPENHADSLSLALFLHTLVVFTAPKSWA ILRNAQFEKLQPAMQKICCNIQGHLVQHDFYKIMRLVLIRGTVREELSVKPVTLVAIITL CLRPLIDGNFSRNLLAKFLSEILSVPALIYHLQQSVPQCLEQFSSMGLLKKALSISGDVQ WFEEFGTSMPGTKSLAFLGNIVNLFNIDGQGESKELAYPLLTETTTSLLELIPNTVTTKG VFTQWHELLGWHTPGPEPAQNQNVALIKKQFHM…
UniProtKB=Q9VVI3	>Fruitfly_NEDD4	MSARSSGLVAAAALPVPSSSSSVAGGDVPRPPPRRRAASVAGQQQTRQEFGNGYTPRRSL AAVNDSGDSCHLRIVVLTGQSLAKKDIFGASDPYVRIDLNTINGDINIDSVLTKTKKKTL NPTWNEEFIFRVKPSEHKLVFQVFDENRLTRDDFLGMVELTLVNLPTEQEGRTIGEQSYT LRPRRSVGAKSRIKGTLRIYHAFIRETREQSEPSSGNSDGEWEHVEATNAGETSAQPHPF PTGGHDALPAGWEERQDANGRTYYVNHTARTTQWDRPTVLNSHSSQSTDDQLASDFQRRF HISVDDTESGRSADSISHNSIEDNNNAAGLAYTPKTAATSSAPPNTPTNNNGILAQIAMQ YRAEEDQDPTVDHTSFVYNSLRHPVAHRQPEIS…
UniProtKB=Q9Y0H4	>Fruitfly_Su(dx)	MADGNGLPAGAASGGMEAGQTVNGAGSASPTPTSSSGAGASGSANQGYHQLSVTIEEASL RNNGFLKPNPYVELLIDSKSKRKTDLVKNSYLPKWNEEFTVLITPNSTLHFKVLDHSSFR KDAMLGERIINLAHILQHYNGRCEFLELTIDLFVTSKSDNRQTKSGELVAILNGLKLDMS KLQIQPVAGQQNGNPPVQAVNPSVVSDAAAGRSCMIYGGVRARMRLRSSSGNSNGGETRS PLPNGGGDHRRSTQAPPVWEQQQQQSQNQQQPLRMVNGSGAAVPQTAPYPQQPPAPALAR PLTQVYGALPENTQPAAVYLPAGGGAAVGPPGVAGPPIEQPGVGLPVSQSTDPQLQTQPA DDEPLPAGWEIRLDQYGRRYYVDHNTRSTYWEK…
UniProtKB=Q9W326	>Fruitfly_CG3003(HECW1)	MEPPAAPVPLQPLAASSACLADRSPVDPIAVRLQQEEQAEGDDEEEEEEEEDDDDDPKEE EAFYEARNGNESDELEQAFQSALTLTNDVHVSVSEVEEHEPPLASRNQEVAEVEEQQQQL GACALPQPSEASLTGSKETREPRHHQTLLSTKSCETPANNATLSPTNSYNGSIGSDGGSS VGGGARRKSWTLSPQSGGSTPLSGAKKKTKTGAPTTTLSNANGDGFNLWVARECFETVPA EMVDTLSMAEVDEEVDEEEDEEAAAVESLLGAAAALQASAHVQRRQQQQHHQHLRQPSPP QHRPLERSWPPRAVGRDLKLQGDVFQFDILDTDERLAEEMAQGSGSSNNSPLATPPVRFK PLLKKKIGPDSYINTISTQKVPVHQSYEFPTFP…
UniProtKB=Q9V853	>Fruitfly_SMURF	MNKLDYPRRNGTHKVRITILCARNLARKDLFRLPDPFAKVQVDGTGQVYSTEISKSSLDP KWNAHYDLFLGIGDAITITVWNQRKIHKGSGFLGCVRIPAFNIQSLKGAGFQRLDLGKLS PDDDELVRGQIIISLLSKDGPSSGNPLAIVGPSGDVRGPSEDDSSEDSLPEGWEERRTDN GRVYYVNHATKSTQWDRPRQPGVVGSSHATSPQQRHNTHNGNSGDRQAPAGPTRSTTCTN LMNNGHRSRDLSVTASDERRHSTEILSSVGKENTSPTTPVSATTTPGKKTSSSNSSSAGG RTLEQRPTNEPATPTSSTTSASVRLHSNDNHVKTPKHQTNGHAPPESTPTSPTGQQNYVN GNAQNGSTSGNGSGQAAQPQSASNGWTQEDAAT…
UniProtKB=Q9W196	>Fruitfly_DmelCG3356(UBE3C)	MFGFDGEYRRRPVQSLGGASHTCDRDTVIRKAALERQKRNELRQKENGAVVLQSYARSFI HRQRRKRAEREVFDIYLMGHKDGIVEDESLTFLLRRLNFFYSIREAKDSERLIEVCQQIL RQPARLLQHSSPDSLWLLRLCKLLDTCLLQLSLSHTAQAIPLRMLETFTTVSSVQQYMKD EAVLFQYMERVFGFLIARNYFVRLRRLLDDKCPPLDGETLHAPSPLAEALLQLLLRPLEV AKRASAGGQMSSMSMAVCRNFTRDILATPHTDPLRYFVLPCFALNVDFPFDLLMRSLYDA LESAGPAESDSTSSRRSFLFYGVETGHKTTRMDSIFSSFLLNSLMVLDRRQLATLHQSPL LVIYVRLIAEMMPNILQLPKSTLRGHANAPHRH…
UniProtKB=E8NHA2	>Fruitfly_Herc4	MASGKELYCWGSTSHGQLGLGGIEDEQILTPSQIPWTPDTAVQQVACGHRHTLFLTATGK VYACGSNDYSQLGHDLPTKRPRMSPFLLIPELQDYVIIQICCGSRHSLALSDWGQVLSWG DNDCGQLGHATDKEIVQLPKVVRQLVTKTVVQIACGNNHSLALTSCGELYSWGSNIYGQL GVNSPNDLTHCNYPLRLTTLLGIPLAAIACGGNHSFLISKSGAVFGWGRNNCGQLGLNDE TNRSYPTQLKTLRTLGVRFVACGDEFSVFLTNEGGVFTCGAGAYGQLGHGFSSNEMLPRM VMELMGSTITQVACGNRHTLALVPSRGRVYAFGLGSSGQLGTRSTKSLMLPQVVIGPWVS PSGSALLQSNDSQVSLVIRQIFSGGDQSIVTTT…
UniProtKB=Q9BL11	>Cel_etc-1	MIKSLNERDNFLNRLREMEHKREKDEKQEKAARKVQKFWRGHRVQHNQRLLFRAEFDAVS DRQRGLEETIKMAQLLVNFYETNKDEERLVMTLSELVKLKTSDKEFEKRIRETQRLLLAR CCIKFLKNATENTIFFHIFRYLEDYVTCHSKLFEASSKLGLFNAEFHLLEALIGKPTGKT VERASLNPRILQLLTRIFETFVNPSRSTSVSVNVANRLLKTICVNITDLNFSNYILYYIK DHIKPTSPNFTNLFEAMKSVDILNNWKVRPEIAETASLRLQSIFVSQIVHVSNTQSEDVK QYFNSLAVFLEHHSKIMRSLNVKEDLSEFGRLRTSVNNHLKQYCEEMLISNEFRRAACIY ANLPGVQVETIISLRKYFSQFLDLLAASNTFVE…
UniProtKB=Q9XXE6	>Cel_hecw-1	MGDEFPFHHLGYVCLNEIYKHLTLKEIFQLSFSSNQIKRSLGIASIPVKSIFVNFDSQYP KIKLIGESSQLEWVFGIPDGLEYTDVGVYKIGHFKFQCKTSGTAFYTEHYDLENAMLVVI RYMISIFKCSNSIITYLSIDLGVIEDSRAICENFVAFKKVERLSIFQTNYGVERNTLNFA QSFDWICDNLEIKNIHIGADVLEPKMVQKTNGEFDIKLCARRFEQVLTMDHIYLQHADWI TSEDLLNLDVQTAMLIENNLTEQDLNAFIKQWLRSDSDKLWWLEVKGKMMFNREEVLKDL DVQDDAYRSLNTRWYVARRSRANPSGNGCARKKMGSLRPKLTELWPFKVYIIFGSILIVF GPAALNRMITLRRMDVETDRPSGSETGIFVSKS…
UniProtKB=Q09291	>Cel_herc-1	MRAELLGCGHTGEGQLGVRLSESTIQVPERIIGAPNDMDGTAVTSVTCGEQHTVFLTKDG KMWSVGSNMDGQLGRGSRTEGSFSIYPVSWTSSAKIIQISAGRSHTVSVTDDGRVFAWGS NEHGQLGMESKFTWQGTPRRVQEINDIVQVASGSNHCIALDEGGRVFVWGEQADGRCIHR PEPVEQLSGVPIVRVLAGARHCLALSASGAVFTWGQNNSGELGIDDLRPQTSVQHVHQMD GLGVVEAACGDNHTVLLTHCGRTFSFGSDALGQCGFGKKVEKRTNPTAVSDLIGSHVTRI AAGACHTIAICKGAPYPFGLNSSGQLGNGKIMTQSTPRKTDELDHVTGVFAGYHQTFFVR SSGTIEQNEIVGPSCPMQYPIKLDHESLKKLLD…
UniProtKB=O17736	>Cel_oxi-1	MDNILRTLQKNAREREEEETQRRRIELAHKLEPYLIGYLTRKKFHGKIKTFRPTFFNDFN DLEKSNKTLLPVAQMLVKVPRVIENSRENKDIQMLCNICRHLIISIDSPSKEISFVAAFL NKDTIKEATSLITSIFSQIPQILCSINGERAAELKQWQCLIHFVIVFSSSSNWLLVRNAP QVQTVLNGLCVKMMSLFYEPKGYEQMATSLFVSVNGHKPLINVETVNAQFSILCKPLKTE NPELFSIFVLKVLTCPALLVHLNAQHVELLKTTKIFEKTLHWLRANAEEIETGMDVRLLI NLLANLVHFAYINDKTLESKLYEWTWAVGVSLSRCTELTVKHGGTKTSLHYWHPVFGHYL LPIDKRTEGALRNVLFQLKMLWSSRVVRCLFGN…
UniProtKB=U4PBY0	>Cel_eel-1	MKIDDAEPSSSSSGSDMPPASATLLRNIVATKNDEDFIAAINKGREVHAVMGKTELYKWT EVLNRCDEILEKAVHKNEFGNLQCDHDTVLKNHAVAIVRFTVLLFECTSSRRIYKSVDRI LALLESTDMDLLAEVLRLLQVMGKRSKFLSTRIPQKEQHALAQRLTAIAQCWGGKLRTVK MAECLKREPKLPMLFPFTYTDAKQRTIIVEQPKFQKDESVGELITRTVAQISPPVSSDSV PSQQFSKEDLYCLLSRVRMLVTFEDWHHRFKCLIVRLLSVSTLVYCRLGGTDETTLSSLL YSGFIEEIVEMLKSDREADTQQDHNLHDAIQTEALSTLCSIVTYEKEPKITQILEALSAG SYHGFLSVMTRQIVDELKSNNLGKTGKPSVSLA…
