# Supplementary material for: Genome-Wide Identification, Characterization, and Transcriptional Profile of the HECT E3 Ubiquitin Ligase Gene Family in the Hard-Shelled Mussel Mytilus coruscus Gould
Source: Genes (Basel). 2024 Aug 16;15(8):1085. doi: 10.3390/genes15081085 (PMC11353290; doi:10.3390/genes15081085)
Supplement: Supplementary file 1 [file genes-15-01085-s001.zip › Supplementary Information/Table S4.xls]

## Sheet: Table S4
Table S4 Gene Ontology (GO) annotation results for the HECT gene of M. coruscus.
Class	GO_Name	GO_ID	GO_Level	P_value	EnrichmentScore	HitsGenesCountsInSelectedSet	HitsGenesCountsInBackground	AllGenesCountsInSelectedSet	AllGenesCountsInBackground	GenesOfSelectedSetInGOterm	corrected p-value(BH method)
Molecular function	ubiquitin protein ligase activity	GO:0061630	8	0	41.6308	17	195	17	8118	Maker00023631,Maker00001502,Maker00024065,Maker00002539,Maker00035590,Maker00005002,Maker00005211,Maker00026964,Maker00007303,Maker00031130,Maker00008133,Maker00011666,Maker00013008,Maker00005191,Maker00007292,Maker00030301,Maker00015302,	0
Molecular function	ubiquitin-like protein transferase activity	GO:0019787	6	0	26.3571	17	308	17	8118	Maker00023631,Maker00001502,Maker00024065,Maker00002539,Maker00035590,Maker00005002,Maker00005211,Maker00026964,Maker00007303,Maker00031130,Maker00008133,Maker00011666,Maker00013008,Maker00005191,Maker00007292,Maker00030301,Maker00015302,	0
Molecular function	ubiquitin-like protein ligase activity	GO:0061659	7	0	39.9901	17	203	17	8118	Maker00023631,Maker00001502,Maker00024065,Maker00002539,Maker00035590,Maker00005002,Maker00005211,Maker00026964,Maker00007303,Maker00031130,Maker00008133,Maker00011666,Maker00013008,Maker00005191,Maker00007292,Maker00030301,Maker00015302,	0
Molecular function	acyltransferase activity	GO:0016746	4	0	17.6478	17	460	17	8118	Maker00023631,Maker00001502,Maker00024065,Maker00002539,Maker00035590,Maker00005002,Maker00005211,Maker00026964,Maker00007303,Maker00031130,Maker00008133,Maker00011666,Maker00013008,Maker00005191,Maker00007292,Maker00030301,Maker00015302,	0
Molecular function	ubiquitin-protein transferase activity	GO:0004842	7	0	27.5186	17	295	17	8118	Maker00023631,Maker00001502,Maker00024065,Maker00002539,Maker00035590,Maker00005002,Maker00005211,Maker00026964,Maker00007303,Maker00031130,Maker00008133,Maker00011666,Maker00013008,Maker00005191,Maker00007292,Maker00030301,Maker00015302,	0
Molecular function	aminoacyltransferase activity	GO:0016755	5	1.11022e-16	25.0556	17	324	17	8118	Maker00023631,Maker00001502,Maker00024065,Maker00002539,Maker00035590,Maker00005002,Maker00005211,Maker00026964,Maker00007303,Maker00031130,Maker00008133,Maker00011666,Maker00013008,Maker00005191,Maker00007292,Maker00030301,Maker00015302,	1.64683e-15
Molecular function	catalytic activity, acting on a protein	GO:0140096	3	4.10338e-13	5.33027	17	1523	17	8118	Maker00023631,Maker00001502,Maker00024065,Maker00002539,Maker00035590,Maker00005002,Maker00005211,Maker00026964,Maker00007303,Maker00031130,Maker00008133,Maker00011666,Maker00013008,Maker00005191,Maker00007292,Maker00030301,Maker00015302,	5.21716e-12
Molecular function	transferase activity	GO:0016740	3	8.03468e-13	5.125	17	1584	17	8118	Maker00023631,Maker00001502,Maker00024065,Maker00002539,Maker00035590,Maker00005002,Maker00005211,Maker00026964,Maker00007303,Maker00031130,Maker00008133,Maker00011666,Maker00013008,Maker00005191,Maker00007292,Maker00030301,Maker00015302,	8.93859e-12
Molecular function	catalytic activity	GO:0003824	2	2.01975e-05	1.88703	17	4302	17	8118	Maker00023631,Maker00001502,Maker00024065,Maker00002539,Maker00035590,Maker00005002,Maker00005211,Maker00026964,Maker00007303,Maker00031130,Maker00008133,Maker00011666,Maker00013008,Maker00005191,Maker00007292,Maker00030301,Maker00015302,	0.00019973
Cellular component	cytoplasm	GO:0005737	3	0.0102433	1.30892	17	6785	17	8881	Maker00023631,Maker00001502,Maker00024065,Maker00002539,Maker00035590,Maker00005002,Maker00005211,Maker00026964,Maker00007303,Maker00031130,Maker00008133,Maker00011666,Maker00013008,Maker00005191,Maker00007292,Maker00030301,Maker00015302,	0.310712
Cellular component	nucleus	GO:0005634	6	0.0190529	1.65233	12	3794	17	8881	Maker00001502,Maker00024065,Maker00002539,Maker00035590,Maker00005002,Maker00005211,Maker00026964,Maker00031130,Maker00008133,Maker00013008,Maker00030301,Maker00015302,	0.433453
Cellular component	nucleoplasm	GO:0005654	3	0.0360132	1.91887	8	2178	17	8881	Maker00024065,Maker00035590,Maker00005211,Maker00026964,Maker00031130,Maker00013008,Maker00030301,Maker00015302,	0.65544
Biological process	post-translational protein modification	GO:0043687	6	0	10.2874	17	870	17	8950	Maker00023631,Maker00001502,Maker00024065,Maker00002539,Maker00035590,Maker00005002,Maker00005211,Maker00026964,Maker00007303,Maker00031130,Maker00008133,Maker00011666,Maker00013008,Maker00005191,Maker00007292,Maker00030301,Maker00015302,	0
Biological process	protein modification by small protein conjugation or removal	GO:0070647	7	2.22045e-16	12.2268	17	732	17	8950	Maker00023631,Maker00001502,Maker00024065,Maker00002539,Maker00035590,Maker00005002,Maker00005211,Maker00026964,Maker00007303,Maker00031130,Maker00008133,Maker00011666,Maker00013008,Maker00005191,Maker00007292,Maker00030301,Maker00015302,	1.25788e-13
Biological process	protein modification by small protein conjugation	GO:0032446	8	2.22045e-16	16.4825	17	543	17	8950	Maker00023631,Maker00001502,Maker00024065,Maker00002539,Maker00035590,Maker00005002,Maker00005211,Maker00026964,Maker00007303,Maker00031130,Maker00008133,Maker00011666,Maker00013008,Maker00005191,Maker00007292,Maker00030301,Maker00015302,	1.25788e-13
Biological process	protein ubiquitination	GO:0016567	9	4.44089e-16	17.3786	17	515	17	8950	Maker00023631,Maker00001502,Maker00024065,Maker00002539,Maker00035590,Maker00005002,Maker00005211,Maker00026964,Maker00007303,Maker00031130,Maker00008133,Maker00011666,Maker00013008,Maker00005191,Maker00007292,Maker00030301,Maker00015302,	1.25788e-13
Biological process	protein polyubiquitination	GO:0000209	10	5.32907e-14	23.7343	11	244	17	8950	Maker00001502,Maker00024065,Maker00002539,Maker00035590,Maker00005002,Maker00005211,Maker00026964,Maker00031130,Maker00013008,Maker00005191,Maker00030301,	1.20757e-11
Biological process	ubiquitin-dependent protein catabolic process	GO:0006511	8	5.37348e-14	14.1994	13	482	17	8950	Maker00023631,Maker00024065,Maker00002539,Maker00005002,Maker00005211,Maker00026964,Maker00007303,Maker00031130,Maker00011666,Maker00013008,Maker00007292,Maker00030301,Maker00015302,	1.01469e-11
Biological process	modification-dependent protein catabolic process	GO:0019941	7	5.67324e-14	14.1407	13	484	17	8950	Maker00023631,Maker00024065,Maker00002539,Maker00005002,Maker00005211,Maker00026964,Maker00007303,Maker00031130,Maker00011666,Maker00013008,Maker00007292,Maker00030301,Maker00015302,	9.18254e-12
Biological process	modification-dependent macromolecule catabolic process	GO:0043632	5	7.9603e-14	13.7709	13	497	17	8950	Maker00023631,Maker00024065,Maker00002539,Maker00005002,Maker00005211,Maker00026964,Maker00007303,Maker00031130,Maker00011666,Maker00013008,Maker00007292,Maker00030301,Maker00015302,	1.12738e-11
Biological process	proteolysis involved in protein catabolic process	GO:0051603	6	5.35016e-13	11.8821	13	576	17	8950	Maker00023631,Maker00024065,Maker00002539,Maker00005002,Maker00005211,Maker00026964,Maker00007303,Maker00031130,Maker00011666,Maker00013008,Maker00007292,Maker00030301,Maker00015302,	6.73526e-11
Biological process	obsolete cellular macromolecule catabolic process	GO:0044265	0	9.0522e-12	9.5322	13	718	17	8950	Maker00023631,Maker00024065,Maker00002539,Maker00005002,Maker00005211,Maker00026964,Maker00007303,Maker00031130,Maker00011666,Maker00013008,Maker00007292,Maker00030301,Maker00015302,	1.02561e-09
Biological process	protein catabolic process	GO:0030163	5	1.08028e-11	9.40126	13	728	17	8950	Maker00023631,Maker00024065,Maker00002539,Maker00005002,Maker00005211,Maker00026964,Maker00007303,Maker00031130,Maker00011666,Maker00013008,Maker00007292,Maker00030301,Maker00015302,	1.11269e-09
Biological process	protein modification process	GO:0036211	5	8.31368e-10	3.41342	17	2622	17	8950	Maker00023631,Maker00001502,Maker00024065,Maker00002539,Maker00035590,Maker00005002,Maker00005211,Maker00026964,Maker00007303,Maker00031130,Maker00008133,Maker00011666,Maker00013008,Maker00005191,Maker00007292,Maker00030301,Maker00015302,	7.8495e-08
Biological process	macromolecule modification	GO:0043412	4	1.92092e-09	3.24982	17	2754	17	8950	Maker00023631,Maker00001502,Maker00024065,Maker00002539,Maker00035590,Maker00005002,Maker00005211,Maker00026964,Maker00007303,Maker00031130,Maker00008133,Maker00011666,Maker00013008,Maker00005191,Maker00007292,Maker00030301,Maker00015302,	1.67416e-07
Biological process	macromolecule catabolic process	GO:0009057	4	2.50727e-09	6.11628	13	1119	17	8950	Maker00023631,Maker00024065,Maker00002539,Maker00005002,Maker00005211,Maker00026964,Maker00007303,Maker00031130,Maker00011666,Maker00013008,Maker00007292,Maker00030301,Maker00015302,	2.0291e-07
Biological process	proteolysis	GO:0006508	5	5.24957e-09	5.7659	13	1187	17	8950	Maker00023631,Maker00024065,Maker00002539,Maker00005002,Maker00005211,Maker00026964,Maker00007303,Maker00031130,Maker00011666,Maker00013008,Maker00007292,Maker00030301,Maker00015302,	3.96518e-07
Biological process	organonitrogen compound catabolic process	GO:1901565	4	6.27082e-09	5.68448	13	1204	17	8950	Maker00023631,Maker00024065,Maker00002539,Maker00005002,Maker00005211,Maker00026964,Maker00007303,Maker00031130,Maker00011666,Maker00013008,Maker00007292,Maker00030301,Maker00015302,	4.44053e-07
Biological process	obsolete cellular macromolecule metabolic process	GO:0044260	0	9.81819e-08	2.57999	17	3469	17	8950	Maker00023631,Maker00001502,Maker00024065,Maker00002539,Maker00035590,Maker00005002,Maker00005211,Maker00026964,Maker00007303,Maker00031130,Maker00008133,Maker00011666,Maker00013008,Maker00005191,Maker00007292,Maker00030301,Maker00015302,	6.54354e-06
Biological process	protein K63-linked ubiquitination	GO:0070534	11	9.99709e-08	40.4977	5	65	17	8950	Maker00024065,Maker00005002,Maker00005211,Maker00026964,Maker00013008,	6.29261e-06
Biological process	obsolete organic substance catabolic process	GO:1901575	0	1.19516e-07	4.48207	13	1527	17	8950	Maker00023631,Maker00024065,Maker00002539,Maker00005002,Maker00005211,Maker00026964,Maker00007303,Maker00031130,Maker00011666,Maker00013008,Maker00007292,Maker00030301,Maker00015302,	7.12692e-06
Biological process	protein metabolic process	GO:0019538	4	2.58731e-07	2.43736	17	3672	17	8950	Maker00023631,Maker00001502,Maker00024065,Maker00002539,Maker00035590,Maker00005002,Maker00005211,Maker00026964,Maker00007303,Maker00031130,Maker00008133,Maker00011666,Maker00013008,Maker00005191,Maker00007292,Maker00030301,Maker00015302,	1.46571e-05
Biological process	proteasome-mediated ubiquitin-dependent protein catabolic process	GO:0043161	9	1.30669e-06	11.0669	7	333	17	8950	Maker00024065,Maker00007303,Maker00031130,Maker00011666,Maker00013008,Maker00007292,Maker00015302,	7.04988e-05
Biological process	cellular catabolic process	GO:0044248	4	1.73675e-06	3.59838	13	1902	17	8950	Maker00023631,Maker00024065,Maker00002539,Maker00005002,Maker00005211,Maker00026964,Maker00007303,Maker00031130,Maker00011666,Maker00013008,Maker00007292,Maker00030301,Maker00015302,	8.94426e-05
Biological process	proteasomal protein catabolic process	GO:0010498	7	3.00211e-06	9.77532	7	377	17	8950	Maker00024065,Maker00007303,Maker00031130,Maker00011666,Maker00013008,Maker00007292,Maker00015302,	0.000147886
Biological process	catabolic process	GO:0009056	3	5.38249e-06	3.2747	13	2090	17	8950	Maker00023631,Maker00024065,Maker00002539,Maker00005002,Maker00005211,Maker00026964,Maker00007303,Maker00031130,Maker00011666,Maker00013008,Maker00007292,Maker00030301,Maker00015302,	0.000254098
Biological process	organonitrogen compound metabolic process	GO:1901564	3	1.72007e-05	1.90507	17	4698	17	8950	Maker00023631,Maker00001502,Maker00024065,Maker00002539,Maker00035590,Maker00005002,Maker00005211,Maker00026964,Maker00007303,Maker00031130,Maker00008133,Maker00011666,Maker00013008,Maker00005191,Maker00007292,Maker00030301,Maker00015302,	0.000672014
Biological process	obsolete nitrogen compound metabolic process	GO:0006807	0	6.80072e-05	1.75731	17	5093	17	8950	Maker00023631,Maker00001502,Maker00024065,Maker00002539,Maker00035590,Maker00005002,Maker00005211,Maker00026964,Maker00007303,Maker00031130,Maker00008133,Maker00011666,Maker00013008,Maker00005191,Maker00007292,Maker00030301,Maker00015302,	0.00233491
Biological process	negative regulation of response to stimulus	GO:0048585	5	7.75028e-05	4.17098	9	1136	17	8950	Maker00024065,Maker00002539,Maker00035590,Maker00005211,Maker00026964,Maker00007303,Maker00031130,Maker00013008,Maker00007292,	0.00258267
Biological process	regulation of Wnt signaling pathway	GO:0030111	7	0.000114528	9.67777	5	272	17	8950	Maker00035590,Maker00026964,Maker00007303,Maker00031130,Maker00007292,	0.00360444
Biological process	negative regulation of signal transduction	GO:0009968	7	0.00013289	4.54344	8	927	17	8950	Maker00024065,Maker00002539,Maker00035590,Maker00026964,Maker00007303,Maker00031130,Maker00013008,Maker00007292,	0.0040693
Biological process	macromolecule metabolic process	GO:0043170	3	0.000176263	1.66172	17	5386	17	8950	Maker00023631,Maker00001502,Maker00024065,Maker00002539,Maker00035590,Maker00005002,Maker00005211,Maker00026964,Maker00007303,Maker00031130,Maker00008133,Maker00011666,Maker00013008,Maker00005191,Maker00007292,Maker00030301,Maker00015302,	0.00499266
Biological process	regulation of chromosome organization	GO:0033044	7	0.000193335	8.65906	5	304	17	8950	Maker00001502,Maker00005211,Maker00026964,Maker00007303,Maker00007292,	0.00534264
Biological process	negative regulation of cell communication	GO:0010648	6	0.000301612	4.04588	8	1041	17	8950	Maker00024065,Maker00002539,Maker00035590,Maker00026964,Maker00007303,Maker00031130,Maker00013008,Maker00007292,	0.0077665
Biological process	negative regulation of signaling	GO:0023057	5	0.000309819	4.0304	8	1045	17	8950	Maker00024065,Maker00002539,Maker00035590,Maker00026964,Maker00007303,Maker00031130,Maker00013008,Maker00007292,	0.00780056
Biological process	Wnt signaling pathway	GO:0016055	7	0.000330328	7.71951	5	341	17	8950	Maker00035590,Maker00026964,Maker00007303,Maker00031130,Maker00007292,	0.00813612
Biological process	obsolete organic substance metabolic process	GO:0071704	0	0.000409015	1.58155	17	5659	17	8950	Maker00023631,Maker00001502,Maker00024065,Maker00002539,Maker00035590,Maker00005002,Maker00005211,Maker00026964,Maker00007303,Maker00031130,Maker00008133,Maker00011666,Maker00013008,Maker00005191,Maker00007292,Maker00030301,Maker00015302,	0.00965446
Biological process	regulation of organelle organization	GO:0033043	6	0.0014788	3.69638	7	997	17	8950	Maker00001502,Maker00024065,Maker00005211,Maker00026964,Maker00007303,Maker00031130,Maker00007292,	0.0274669
Biological process	primary metabolic process	GO:0044238	3	0.00274769	1.41413	17	6329	17	8950	Maker00023631,Maker00001502,Maker00024065,Maker00002539,Maker00035590,Maker00005002,Maker00005211,Maker00026964,Maker00007303,Maker00031130,Maker00008133,Maker00011666,Maker00013008,Maker00005191,Maker00007292,Maker00030301,Maker00015302,	0.0379651
Biological process	chromosome organization	GO:0051276	6	0.00314032	3.8104	6	829	17	8950	Maker00001502,Maker00035590,Maker00005211,Maker00026964,Maker00007303,Maker00007292,	0.0423569
Biological process	DNA damage response	GO:0006974	5	0.00356187	4.55424	5	578	17	8950	Maker00024065,Maker00035590,Maker00005211,Maker00026964,Maker00015302,	0.0474776
Biological process	cellular metabolic process	GO:0044237	3	0.00654332	1.34384	17	6660	17	8950	Maker00023631,Maker00001502,Maker00024065,Maker00002539,Maker00035590,Maker00005002,Maker00005211,Maker00026964,Maker00007303,Maker00031130,Maker00008133,Maker00011666,Maker00013008,Maker00005191,Maker00007292,Maker00030301,Maker00015302,	0.0656069
Biological process	regulation of response to stress	GO:0080134	5	0.0113515	2.93844	6	1075	17	8950	Maker00002539,Maker00005211,Maker00026964,Maker00007303,Maker00013008,Maker00007292,	0.0840605
Biological process	metabolic process	GO:0008152	2	0.0121611	1.29579	17	6907	17	8950	Maker00023631,Maker00001502,Maker00024065,Maker00002539,Maker00035590,Maker00005002,Maker00005211,Maker00026964,Maker00007303,Maker00031130,Maker00008133,Maker00011666,Maker00013008,Maker00005191,Maker00007292,Maker00030301,Maker00015302,	0.0883242
Biological process	negative regulation of cellular process	GO:0048523	5	0.013291	1.82514	11	3173	17	8950	Maker00023631,Maker00024065,Maker00002539,Maker00035590,Maker00005002,Maker00005211,Maker00026964,Maker00007303,Maker00031130,Maker00013008,Maker00007292,	0.0947089
Biological process	protein localization	GO:0008104	5	0.0155415	2.21789	8	1899	17	8950	Maker00024065,Maker00002539,Maker00035590,Maker00005002,Maker00026964,Maker00031130,Maker00013008,Maker00015302,	0.101198
Biological process	regulation of cellular component organization	GO:0051128	5	0.0155905	2.21672	8	1900	17	8950	Maker00001502,Maker00024065,Maker00005211,Maker00026964,Maker00007303,Maker00031130,Maker00013008,Maker00007292,	0.100938
Biological process	negative regulation of nucleobase-containing compound metabolic process	GO:0045934	7	0.0162162	3.17534	5	829	17	8950	Maker00024065,Maker00005211,Maker00026964,Maker00031130,Maker00013008,	0.104391
Biological process	regulation of signal transduction	GO:0009966	6	0.0171715	2.18113	8	1931	17	8950	Maker00024065,Maker00002539,Maker00035590,Maker00026964,Maker00007303,Maker00031130,Maker00013008,Maker00007292,	0.105164
Biological process	cellular macromolecule localization	GO:0070727	4	0.0178697	2.16655	8	1944	17	8950	Maker00024065,Maker00002539,Maker00035590,Maker00005002,Maker00026964,Maker00031130,Maker00013008,Maker00015302,	0.108269
Biological process	regulation of protein localization	GO:0032880	6	0.0184471	3.07518	5	856	17	8950	Maker00024065,Maker00002539,Maker00005002,Maker00026964,Maker00013008,	0.110003
Biological process	response to stress	GO:0006950	3	0.0185029	1.86164	10	2828	17	8950	Maker00024065,Maker00002539,Maker00035590,Maker00005211,Maker00026964,Maker00007303,Maker00031130,Maker00013008,Maker00007292,Maker00015302,	0.109758
Biological process	cellular response to stress	GO:0033554	4	0.0192262	2.34583	7	1571	17	8950	Maker00024065,Maker00035590,Maker00005211,Maker00026964,Maker00031130,Maker00013008,Maker00015302,	0.111139
Biological process	morphogenesis of an epithelium	GO:0002009	5	0.0195926	3.02917	5	869	17	8950	Maker00024065,Maker00005002,Maker00026964,Maker00031130,Maker00013008,	0.112682
Biological process	negative regulation of biological process	GO:0048519	4	0.0207728	1.72716	11	3353	17	8950	Maker00023631,Maker00024065,Maker00002539,Maker00035590,Maker00005002,Maker00005211,Maker00026964,Maker00007303,Maker00031130,Maker00013008,Maker00007292,	0.11537
Biological process	tube morphogenesis	GO:0035239	4	0.0248689	2.85195	5	923	17	8950	Maker00024065,Maker00005002,Maker00026964,Maker00031130,Maker00013008,	0.12866
Biological process	regulation of response to stimulus	GO:0048583	4	0.0262548	1.88774	9	2510	17	8950	Maker00024065,Maker00002539,Maker00035590,Maker00005211,Maker00026964,Maker00007303,Maker00031130,Maker00013008,Maker00007292,	0.133994
Biological process	tissue morphogenesis	GO:0048729	4	0.0268198	2.7974	5	941	17	8950	Maker00024065,Maker00005002,Maker00026964,Maker00031130,Maker00013008,	0.132117
Biological process	cell surface receptor signaling pathway	GO:0007166	6	0.031342	2.13393	7	1727	17	8950	Maker00024065,Maker00035590,Maker00026964,Maker00007303,Maker00031130,Maker00013008,Maker00007292,	0.144351
Biological process	macromolecule localization	GO:0033036	3	0.0373261	1.90664	8	2209	17	8950	Maker00024065,Maker00002539,Maker00035590,Maker00005002,Maker00026964,Maker00031130,Maker00013008,Maker00015302,	0.162032
Biological process	regulation of cell communication	GO:0010646	5	0.0383749	1.89719	8	2220	17	8950	Maker00024065,Maker00002539,Maker00035590,Maker00026964,Maker00007303,Maker00031130,Maker00013008,Maker00007292,	0.165319
Biological process	regulation of signaling	GO:0023051	4	0.0404364	1.87941	8	2241	17	8950	Maker00024065,Maker00002539,Maker00035590,Maker00026964,Maker00007303,Maker00031130,Maker00013008,Maker00007292,	0.17159
Biological process	regulation of cellular localization	GO:0060341	5	0.0417025	2.49276	5	1056	17	8950	Maker00024065,Maker00002539,Maker00005002,Maker00026964,Maker00013008,	0.173709
Biological process	regulation of localization	GO:0032879	4	0.0462913	1.97286	7	1868	17	8950	Maker00024065,Maker00002539,Maker00005002,Maker00026964,Maker00031130,Maker00013008,Maker00030301,	0.182111
Biological process	intracellular signal transduction	GO:0035556	6	0.0496335	1.94475	7	1895	17	8950	Maker00024065,Maker00002539,Maker00035590,Maker00026964,Maker00031130,Maker00013008,Maker00030301,	0.187449
Biological process	organelle organization	GO:0006996	5	0.0498441	1.70318	9	2782	17	8950	Maker00001502,Maker00024065,Maker00035590,Maker00005211,Maker00026964,Maker00007303,Maker00031130,Maker00007292,Maker00030301,	0.187619
